# Supplementary material for: Multi-Omic Analyses Reveal Habitat Adaptation of Marine Cyanobacterium Synechocystis sp. PCC 7338
Source: Front Microbiol. 2021 May 13;12:667450. doi: 10.3389/fmicb.2021.667450 (PMC8155712; doi:10.3389/fmicb.2021.667450)
Supplement: Supplementary file 4 [file Data_Sheet_3.XLSX]

## Sheet: Sheet1
Supplementary Data S3. Comparison of regulatory regions between orthologs in Synechocystis sp. PCC 7338 and Synechocystis sp. PCC 6803
Regulatory region	Gene ID	Ortholog	Category	Log2FC of DEG	Function of DEG
Promoter	HTZ78_00095	SGL_RS03015	conserved	-	-
Promoter	HTZ78_00190	SGL_RS03120	conserved	-	-
Promoter	HTZ78_00415	SGL_RS09595	conserved	3.62171	cytochrome B6
Promoter	HTZ78_00640	SGL_RS04850	conserved	-	-
Promoter	HTZ78_00720	SGL_RS09370	conserved	-2.15776	superoxide dismutase
Promoter	HTZ78_00855	SGL_RS04340	conserved	-	-
Promoter	HTZ78_01075	SGL_RS09700	conserved	1.23719	response regulator
Promoter	HTZ78_01265	SGL_RS02780	conserved	2.69892	dihydrolipoyl dehydrogenase
Promoter	HTZ78_01655	SGL_RS05285	conserved	-4.35198	aspartoacylase
Promoter	HTZ78_01745	SGL_RS05190	conserved	-	-
Promoter	HTZ78_01825	SGL_RS12155	conserved	1.47784	caspase family protein
Promoter	HTZ78_01970	SGL_RS11085	conserved	5.15428	glucosylglycerol-phosphate synthase
Promoter	HTZ78_01985	SGL_RS17990	conserved	5.53112	hypothetical protein
Promoter	HTZ78_02035	SGL_RS13970	conserved	1.44366	insulinase family protein
Promoter	HTZ78_02050	SGL_RS17395	conserved	-1.95013	helix-turn-helix domain-containing protein
Promoter	HTZ78_02250	SGL_RS14675	conserved	-	-
Promoter	HTZ78_02460	SGL_RS12365	conserved	-3.10709	nucleoside-diphosphate kinase
Promoter	HTZ78_02540	SGL_RS12450	conserved	1.71249	2,3-bisphosphoglycerate-independent
Promoter	HTZ78_02660	SGL_RS12550	conserved	1.04684	hybrid sensor histidine kinase/response
Promoter	HTZ78_02745	SGL_RS14935	conserved	-1.67398	ferredoxin:thioredoxin reductase
Promoter	HTZ78_02875	SGL_RS13415	conserved	1.67411	form I ribulose bisphosphate carboxylase large
Promoter	HTZ78_02920	SGL_RS13375	conserved	-	-
Promoter	HTZ78_03020	SGL_RS13285	conserved	-	-
Promoter	HTZ78_03160	SGL_RS15340	conserved	1.84351	Hsp70 family protein
Promoter	HTZ78_03420	SGL_RS15145	conserved	-	-
Promoter	HTZ78_03455	SGL_RS18110	conserved	-	-
Promoter	HTZ78_03555	SGL_RS18195	conserved	1.71661	argininosuccinate synthase
Promoter	HTZ78_04120	SGL_RS03490	conserved	-	-
Promoter	HTZ78_04690	SGL_RS02540	conserved	2.94209	universal stress protein
Promoter	HTZ78_04760	SGL_RS02610	conserved	-	-
Promoter	HTZ78_04950	SGL_RS02730	conserved	-2.37504	iron-sulfur cluster assembly accessory protein
Promoter	HTZ78_05125	SGL_RS14120	conserved	-	-
Promoter	HTZ78_05235	SGL_RS14225	conserved	1.63905	PspA/IM30 family protein
Promoter	HTZ78_05450	SGL_RS04510	conserved	1.70847	DUF561 domain-containing protein
Promoter	HTZ78_05455	SGL_RS04515	conserved	-	-
Promoter	HTZ78_05835	SGL_RS02295	conserved	-	-
Promoter	HTZ78_06175	SGL_RS17575	conserved	-2.13016	DUF1815 family protein
Promoter	HTZ78_06720	SGL_RS15085	conserved	-2.37182	alanine racemase
Promoter	HTZ78_06980	SGL_RS17820	conserved	4.2697	photosystem I reaction center protein subunit
Promoter	HTZ78_07160	SGL_RS13730	conserved	-	-
Promoter	HTZ78_07200	SGL_RS13695	conserved	1.26633	SIMPL domain-containing protein
Promoter	HTZ78_07390	SGL_RS04110	conserved	-	-
Promoter	HTZ78_07420	SGL_RS04090	conserved	-1.3117	photosystem I reaction center subunit XII
Promoter	HTZ78_07820	SGL_RS12920	conserved	-2.72624	hypothetical protein
Promoter	HTZ78_07905	SGL_RS17305	conserved	-	-
Promoter	HTZ78_08025	SGL_RS17200	conserved	-	-
Promoter	HTZ78_08035	SGL_RS04465	conserved	-	-
Promoter	HTZ78_08405	SGL_RS09810	conserved	1.2997	Photosystem I reaction center subunit III
Promoter	HTZ78_08450	SGL_RS09860	conserved	-2.17123	carotenoid biosynthesis protein
Promoter	HTZ78_08455	SGL_RS09865	conserved	-1.34733	cytochrome c oxidase subunit II
Promoter	HTZ78_08600	SGL_RS17175	conserved	2.79142	allophycocyanin subunit beta
Promoter	HTZ78_08695	SGL_RS17080	conserved	-	-
Promoter	HTZ78_08730	SGL_RS17045	conserved	1.29929	type I glyceraldehyde-3-phosphate dehydrogenase
Promoter	HTZ78_08865	SGL_RS12625	conserved	-	-
Promoter	HTZ78_08900	SGL_RS12675	conserved	-	-
Promoter	HTZ78_09220	SGL_RS04275	conserved	1.53717	magnesium chelatase subunit H
Promoter	HTZ78_09385	SGL_RS09955	conserved	-	-
Promoter	HTZ78_09390	SGL_RS09950	conserved	1.71811	ribulose-phosphate 3-epimerase
Promoter	HTZ78_09480	SGL_RS07980	conserved	-	-
Promoter	HTZ78_09550	SGL_RS08040	conserved	-1.13129	repressor LexA
Promoter	HTZ78_09820	SGL_RS16395	conserved	2.96646	mechanosensitive ion channel family protein
Promoter	HTZ78_09930	SGL_RS16510	conserved	-	-
Promoter	HTZ78_09940	SGL_RS16520	conserved	-2.18415	sirohydrochlorin chelatase
Promoter	HTZ78_10255	SGL_RS13145	conserved	-	-
Promoter	HTZ78_10610	SGL_RS06410	conserved	-	-
Promoter	HTZ78_10755	SGL_RS08435	conserved	-1.19933	hypothetical protein
Promoter	HTZ78_10950	SGL_RS04740	conserved	-	-
Promoter	HTZ78_11040	SGL_RS04825	conserved	-4.55099	hypothetical protein
Promoter	HTZ78_11225	SGL_RS10850	conserved	-	-
Promoter	HTZ78_11470	SGL_RS11020	conserved	-	-
Promoter	HTZ78_11565	SGL_RS06615	conserved	-	-
Promoter	HTZ78_11645	SGL_RS06535	conserved	-	-
Promoter	HTZ78_11715	SGL_RS05855	conserved	-	-
Promoter	HTZ78_11990	SGL_RS10125	conserved	-	-
Promoter	HTZ78_12415	SGL_RS05970	conserved	-1.23245	nitrogenase
Promoter	HTZ78_12550	SGL_RS16690	conserved	-2.33694	adenosine kinase
Promoter	HTZ78_12725	SGL_RS10895	conserved	3.52652	pentapeptide repeat-containing protein
Promoter	HTZ78_12890	SGL_RS06305	conserved	-	-
Promoter	HTZ78_13615	SGL_RS03365	conserved	-	-
Promoter	HTZ78_13620	SGL_RS03360	conserved	-	-
Promoter	HTZ78_13665	SGL_RS03325	conserved	-1.90327	DUF697 domain-containing protein
Promoter	HTZ78_13760	SGL_RS03245	conserved	-4.86227	Fe(3+) ABC transporter substrate-binding
Promoter	HTZ78_14500	SGL_RS07685	conserved	-3.41771	hypothetical protein
Promoter	HTZ78_14590	SGL_RS07595	conserved	1.47352	30S ribosomal protein S6
Promoter	HTZ78_15300	SGL_RS04580	conserved	2.28926	DNA topoisomerase 4 subunit A
Promoter	HTZ78_15365	SGL_RS12750	conserved	-	-
Promoter	HTZ78_15645	SGL_RS10475	conserved	-	-
Promoter	HTZ78_15695	SGL_RS10520	conserved	-	-
Promoter	HTZ78_15770	SGL_RS10570	conserved	1.55304	glycosyltransferase family 2 protein
Promoter	HTZ78_15805	SGL_RS13450	conserved	-	-
Promoter	HTZ78_15955	SGL_RS11625	conserved	-	-
Promoter	HTZ78_16020	SGL_RS11980	conserved	-1.97306	phosphoglycerate kinase
Promoter	HTZ78_16415	SGL_RS08205	conserved	-	-
Promoter	HTZ78_17080	SGL_RS16850	conserved	-	-
Promoter	HTZ78_00330	SGL_RS08075	mismatched	-	-
Promoter	HTZ78_00560	SGL_RS04940	mismatched	-	-
Promoter	HTZ78_01335	SGL_RS09265	mismatched	-	-
Promoter	HTZ78_01340	SGL_RS09270	mismatched	-	-
Promoter	HTZ78_01835	SGL_RS15595	mismatched	-1.06755	ABC transporter ATP-binding protein
Promoter	HTZ78_02435	SGL_RS12340	mismatched	1.83497	hypothetical protein
Promoter	HTZ78_02650	SGL_RS12540	mismatched	-2.72569	RNA polymerase sigma factor, RpoD/SigA family
Promoter	HTZ78_03410	SGL_RS15155	mismatched	-4.88439	ferrochelatase
Promoter	HTZ78_03435	SGL_RS18090	mismatched	-	-
Promoter	HTZ78_03515	SGL_RS18165	mismatched	-2.79098	hypothetical protein
Promoter	HTZ78_03795	SGL_RS11295	mismatched	-3.93573	hypothetical protein
Promoter	HTZ78_03970	SGL_RS08380	mismatched	-	-
Promoter	HTZ78_04095	SGL_RS03465	mismatched	-	-
Promoter	HTZ78_04715	SGL_RS02560	mismatched	-	-
Promoter	HTZ78_04925	SGL_RS02705	mismatched	-	-
Promoter	HTZ78_05055	SGL_RS14050	mismatched	-	-
Promoter	HTZ78_05080	SGL_RS14075	mismatched	-	-
Promoter	HTZ78_05300	SGL_RS12285	mismatched	-2.1561	DNA recombination-mediator protein A
Promoter	HTZ78_05705	SGL_RS02435	mismatched	2.58519	photosystem I reaction center subunit II
Promoter	HTZ78_05890	SGL_RS02245	mismatched	-	-
Promoter	HTZ78_06795	SGL_RS17620	mismatched	2.50993	3-isopropylmalate dehydratase large subunit
Promoter	HTZ78_07520	SGL_RS03985	mismatched	-	-
Promoter	HTZ78_08055	SGL_RS04445	mismatched	-	-
Promoter	HTZ78_08180	SGL_RS09105	mismatched	-	-
Promoter	HTZ78_08510	SGL_RS13255	mismatched	1.25066	DUF3318 domain-containing protein
Promoter	HTZ78_08655	SGL_RS17120	mismatched	-	-
Promoter	HTZ78_08755	SGL_RS14825	mismatched	2.76934	photosystem II chlorophyll-binding protein CP47
Promoter	HTZ78_09870	SGL_RS19120	mismatched	-	-
Promoter	HTZ78_10475	SGL_RS05655	mismatched	-	-
Promoter	HTZ78_10520	SGL_RS06505	mismatched	1.28622	twin-arginine translocase TatA/TatE family
Promoter	HTZ78_10545	SGL_RS06480	mismatched	-2.87955	sigma-70 family RNA polymerase sigma factor
Promoter	HTZ78_10560	SGL_RS06460	mismatched	-	-
Promoter	HTZ78_10770	SGL_RS08420	mismatched	-	-
Promoter	HTZ78_10895	SGL_RS12885	mismatched	-	-
Promoter	HTZ78_10955	SGL_RS04745	mismatched	1.91245	anti-sigma factor antagonist
Promoter	HTZ78_11395	SGL_RS18015	mismatched	3.63416	dihydroxy-acid dehydratase
Promoter	HTZ78_11980	SGL_RS10135	mismatched	-1.99688	hypothetical protein
Promoter	HTZ78_12585	SGL_RS16655	mismatched	-	-
Promoter	HTZ78_13260	SGL_RS11430	mismatched	-	-
Promoter	HTZ78_13330	SGL_RS06145	mismatched	-	-
Promoter	HTZ78_15055	SGL_RS07185	mismatched	-1.04892	hypothetical protein
Promoter	HTZ78_15125	SGL_RS07130	mismatched	-1.76532	AAA-like domain-containing protein
Promoter	HTZ78_15150	SGL_RS07100	mismatched	-	-
Promoter	HTZ78_15280	SGL_RS04600	mismatched	-	-
Promoter	HTZ78_15470	SGL_RS10300	mismatched	-	-
Promoter	HTZ78_16295	SGL_RS14320	mismatched	-	-
Promoter	HTZ78_16485	SGL_RS08275	mismatched	-	-
Promoter	HTZ78_16640	SGL_RS13610	mismatched	-	-
Promoter	HTZ78_16875	SGL_RS04160	mismatched	2.69339	glutamate synthase large subunit
Promoter	HTZ78_16965	SGL_RS04235	mismatched	-3.80308	pentapeptide repeat-containing protein
Promoter	HTZ78_16985	SGL_RS16760	mismatched	2.64807	DUF3598 family protein
Promoter	HTZ78_17085	SGL_RS16855	mismatched	-1.41946	DUF4327 family protein
Promoter	HTZ78_17150	SGL_RS16915	mismatched	1.69139	trigger factor
Promoter	HTZ78_01355	SGL_RS09285	mismatched	-	-
Promoter	HTZ78_00070	SGL_RS02990	mismatched	-	-
Promoter	HTZ78_00735	SGL_RS09360	mismatched	-	-
Promoter	HTZ78_01010	SGL_RS04985	mismatched	-1.93265	reverse transcriptase-like protein
Promoter	HTZ78_01345	SGL_RS09275	mismatched	-2.22811	late competence development ComFB family
Promoter	HTZ78_01605	SGL_RS05335	mismatched	3.64965	hypothetical protein
Promoter	HTZ78_01810	SGL_RS05130	mismatched	-9.19159	high light inducible protein
Promoter	HTZ78_02105	SGL_RS12210	mismatched	1.43168	type IV pilus twitching motility protein PilT
Promoter	HTZ78_02145	SGL_RS12170	mismatched	-	-
Promoter	HTZ78_02300	SGL_RS14620	mismatched	-	-
Promoter	HTZ78_02610	SGL_RS12500	mismatched	-	-
Promoter	HTZ78_02615	SGL_RS12505	mismatched	-	-
Promoter	HTZ78_02655	SGL_RS12545	mismatched	2.13695	GTPase Era
Promoter	HTZ78_03190	SGL_RS15310	mismatched	-2.27046	response regulator transcription factor
Promoter	HTZ78_03235	SGL_RS15265	mismatched	2.0328	SufS family cysteine desulfurase
Promoter	HTZ78_03425	SGL_RS15140	mismatched	4.6597	elongation factor G
Promoter	HTZ78_03610	SGL_RS18235	mismatched	1.6377	NAD-dependent epimerase/dehydratase
Promoter	HTZ78_03695	SGL_RS18315	mismatched	-	-
Promoter	HTZ78_03790	SGL_RS11300	mismatched	-	-
Promoter	HTZ78_03860	SGL_RS11240	mismatched	2.29882	photosystem I reaction center subunit IV
Promoter	HTZ78_03990	SGL_RS03380	mismatched	1.1417	sulfite reductase, ferredoxin dependent
Promoter	HTZ78_04535	SGL_RS03840	mismatched	-1.00409	adenylyl-sulfate kinase
Promoter	HTZ78_04695	SGL_RS18650	mismatched	-	-
Promoter	HTZ78_04815	SGL_RS18655	mismatched	-2.86263	cytochrome b6-f complex subunit PetN
Promoter	HTZ78_05525	SGL_RS05120	mismatched	-4.19421	ferrous iron transport protein A
Promoter	HTZ78_05650	SGL_RS02490	mismatched	1.63491	glycogen debranching protein GlgX
Promoter	HTZ78_05745	SGL_RS02395	mismatched	2.81056	hypothetical protein
Promoter	HTZ78_06655	SGL_RS15035	mismatched	-2.06748	hypothetical protein
Promoter	HTZ78_06805	SGL_RS17630	mismatched	2.21508	glucosylglycerol 3-phosphatase
Promoter	HTZ78_06885	SGL_RS17700	mismatched	-	-
Promoter	HTZ78_07880	SGL_RS17340	mismatched	-	-
Promoter	HTZ78_09250	SGL_RS16745	mismatched	2.08243	CHAT domain-containing protein
Promoter	HTZ78_09840	SGL_RS16420	mismatched	5.0273	pyruvate:ferredoxin (flavodoxin) oxidoreductase
Promoter	HTZ78_10290	SGL_RS13110	mismatched	-4.05486	ABC transporter ATP-binding protein
Promoter	HTZ78_10495	SGL_RS10235	mismatched	-	-
Promoter	HTZ78_11115	SGL_RS15695	mismatched	-	-
Promoter	HTZ78_11150	SGL_RS10780	mismatched	-	-
Promoter	HTZ78_11545	SGL_RS06635	mismatched	-1.29244	16S rRNA (cytosine(1402)-N(4))-methyltransferase
Promoter	HTZ78_11555	SGL_RS06625	mismatched	-	-
Promoter	HTZ78_11585	SGL_RS06595	mismatched	-	-
Promoter	HTZ78_12380	SGL_RS06000	mismatched	-1.89747	peroxiredoxin
Promoter	HTZ78_12600	SGL_RS16640	mismatched	-	-
Promoter	HTZ78_12980	SGL_RS18710	mismatched	-	-
Promoter	HTZ78_13125	SGL_RS08600	mismatched	1.27713	phosphoglycerate dehydrogenase
Promoter	HTZ78_13145	SGL_RS08580	mismatched	3.25498	allophycocyanin alpha chain
Promoter	HTZ78_13630	SGL_RS03350	mismatched	-	-
Promoter	HTZ78_13815	SGL_RS03190	mismatched	2.14337	universal stress protein
Promoter	HTZ78_13995	SGL_RS06855	mismatched	3.38827	antibiotic biosynthesis monooxygenase
Promoter	HTZ78_14130	SGL_RS06730	mismatched	-	-
Promoter	HTZ78_14230	SGL_RS07895	mismatched	-	-
Promoter	HTZ78_14860	SGL_RS18770	mismatched	-2.6572	photosystem II reaction center protein PsbN
Promoter	HTZ78_15860	SGL_RS11525	mismatched	-	-
Promoter	HTZ78_16275	SGL_RS14340	mismatched	-	-
Promoter	HTZ78_16620	SGL_RS03905	mismatched	-	-
Promoter	HTZ78_17040	SGL_RS16810	mismatched	-1.72481	single-stranded DNA-binding protein
Promoter	HTZ78_17055	SGL_RS16825	mismatched	-1.43223	photosystem II D2 protein (photosystem q(a)
Promoter	HTZ78_17240	SGL_RS02890	mismatched	1.32625	BMC domain-containing protein
Promoter	HTZ78_17430	SGL_RS00045	mismatched	-	-
Promoter	HTZ78_17765	SGL_RS01590	mismatched	-2.81878	hypothetical protein
Promoter	HTZ78_06380	SGL_RS01885	orphan	-	-
Promoter	HTZ78_06345	SGL_RS01910	orphan	-4.05681	photosystem II q(b) protein
Promoter	HTZ78_01160	SGL_RS02105	orphan	-	-
Promoter	HTZ78_01170	SGL_RS02115	orphan	-	-
Promoter	HTZ78_05955	SGL_RS02185	orphan	3.1461	PepSY domain-containing protein
Promoter	HTZ78_05935	SGL_RS02200	orphan	-	-
Promoter	HTZ78_05870	SGL_RS02265	orphan	-	-
Promoter	HTZ78_05825	SGL_RS02305	orphan	-	-
Promoter	HTZ78_05775	SGL_RS02365	orphan	-	-
Promoter	HTZ78_05760	SGL_RS02380	orphan	-1.10544	cysteine desulfurase
Promoter	HTZ78_05710	SGL_RS02430	orphan	-	-
Promoter	HTZ78_04755	SGL_RS02600	orphan	-	-
Promoter	HTZ78_01290	SGL_RS02805	orphan	-1.62765	universal stress protein
Promoter	HTZ78_17205	SGL_RS02855	orphan	1.79687	prohibitin family protein
Promoter	HTZ78_00150	SGL_RS03080	orphan	3.29127	transaldolase
Promoter	HTZ78_13745	SGL_RS03255	orphan	1.67778	ATP-dependent 6-phosphofructokinase
Promoter	HTZ78_13695	SGL_RS03295	orphan	-	-
Promoter	HTZ78_07735	SGL_RS03340	orphan	-	-
Promoter	HTZ78_04010	SGL_RS03400	orphan	-2.62823	pentapeptide repeat-containing protein
Promoter	HTZ78_04045	SGL_RS03420	orphan	4.25196	UbiD family decarboxylase
Promoter	HTZ78_04060	SGL_RS03430	orphan	-1.38878	DUF4335 domain-containing protein
Promoter	HTZ78_04065	SGL_RS03435	orphan	1.18356	3-deoxy-7-phosphoheptulonate synthase
Promoter	HTZ78_04565	SGL_RS03870	orphan	-	-
Promoter	HTZ78_07585	SGL_RS03920	orphan	-	-
Promoter	HTZ78_07545	SGL_RS03960	orphan	2.39176	CHAT domain-containing protein
Promoter	HTZ78_07480	SGL_RS04030	orphan	-4.31958	DUF4278 domain-containing protein
Promoter	HTZ78_07465	SGL_RS04040	orphan	-4.28143	Hsp20/alpha crystallin family protein
Promoter	HTZ78_07450	SGL_RS04060	orphan	-	-
Promoter	HTZ78_07435	SGL_RS04075	orphan	-	-
Promoter	HTZ78_16925	SGL_RS04200	orphan	-	-
Promoter	HTZ78_05500	SGL_RS04300	orphan	1.79508	PAS domain S-box protein
Promoter	HTZ78_00910	SGL_RS04390	orphan	-	-
Promoter	HTZ78_00935	SGL_RS04410	orphan	3.80862	photosystem II protein PsbQ
Promoter	HTZ78_05470	SGL_RS04530	orphan	-	-
Promoter	HTZ78_15190	SGL_RS04690	orphan	-1.84014	serine hydroxymethyltransferase
Promoter	HTZ78_10930	SGL_RS04720	orphan	-1.66776	iron uptake porin
Promoter	HTZ78_11025	SGL_RS04805	orphan	1.56522	hypothetical protein
Promoter	HTZ78_01035	SGL_RS04960	orphan	3.07641	VOC family protein
Promoter	HTZ78_05555	SGL_RS05090	orphan	1.21296	response regulator
Promoter	HTZ78_01735	SGL_RS05200	orphan	2.72846	DNA ligase
Promoter	HTZ78_01685	SGL_RS05250	orphan	1.02424	phycocyanin subunit beta
Promoter	HTZ78_01680	SGL_RS05255	orphan	-	-
Promoter	HTZ78_01675	SGL_RS05260	orphan	-	-
Promoter	HTZ78_01640	SGL_RS05300	orphan	-	-
Promoter	HTZ78_01585	SGL_RS05350	orphan	2.53689	NADH-quinone oxidoreductase subunit K
Promoter	HTZ78_01505	SGL_RS05435	orphan	1.05405	copper-translocating P-type ATPase
Promoter	HTZ78_01490	SGL_RS05450	orphan	-	-
Promoter	HTZ78_01470	SGL_RS05470	orphan	-2.43906	dihydropteroate synthase
Promoter	HTZ78_16545	SGL_RS05540	orphan	-	-
Promoter	HTZ78_12970	SGL_RS05615	orphan	-	-
Promoter	HTZ78_12495	SGL_RS05940	orphan	-	-
Promoter	HTZ78_12320	SGL_RS06050	orphan	-7.28039	electron transporter
Promoter	HTZ78_12315	SGL_RS06055	orphan	-	-
Promoter	HTZ78_12240	SGL_RS06130	orphan	-	-
Promoter	HTZ78_13335	SGL_RS06150	orphan	1.3057	phosphomannose isomerase type II C-terminal
Promoter	HTZ78_13345	SGL_RS06165	orphan	-	-
Promoter	HTZ78_12815	SGL_RS06230	orphan	-	-
Promoter	HTZ78_12860	SGL_RS06275	orphan	-	-
Promoter	HTZ78_12940	SGL_RS06365	orphan	-1.97202	iron uptake porin
Promoter	HTZ78_10580	SGL_RS06440	orphan	1.27453	NAD-dependent epimerase/dehydratase family
Promoter	HTZ78_11570	SGL_RS06610	orphan	-	-
Promoter	HTZ78_11515	SGL_RS06665	orphan	-	-
Promoter	HTZ78_11510	SGL_RS06670	orphan	-	-
Promoter	HTZ78_14160	SGL_RS06700	orphan	-	-
Promoter	HTZ78_14050	SGL_RS06805	orphan	-	-
Promoter	HTZ78_13970	SGL_RS06880	orphan	-	-
Promoter	HTZ78_13375	SGL_RS06895	orphan	5.35025	glycogen/starch/alpha-glucan phosphorylase
Promoter	HTZ78_13390	SGL_RS06925	orphan	-1.65855	CHAD domain-containing protein
Promoter	HTZ78_13470	SGL_RS07010	orphan	-	-
Promoter	HTZ78_15105	SGL_RS07150	orphan	-	-
Promoter	HTZ78_15100	SGL_RS07155	orphan	-	-
Promoter	HTZ78_15040	SGL_RS07200	orphan	-	-
Promoter	HTZ78_14855	SGL_RS07330	orphan	2.26163	YciI family protein
Promoter	HTZ78_14555	SGL_RS07630	orphan	2.86708	transporter substrate-binding domain-containing
Promoter	HTZ78_14530	SGL_RS07655	orphan	-3.17691	phosphoglucosamine mutase
Promoter	HTZ78_14380	SGL_RS07800	orphan	-	-
Promoter	HTZ78_14275	SGL_RS07850	orphan	-1.58578	response regulator transcription factor
Promoter	HTZ78_14240	SGL_RS07885	orphan	-1.66306	hypothetical protein
Promoter	HTZ78_01260	SGL_RS07915	orphan	-3.86054	DUF29 domain-containing protein
Promoter	HTZ78_09460	SGL_RS07945	orphan	-	-
Promoter	HTZ78_09500	SGL_RS07995	orphan	-	-
Promoter	HTZ78_09540	SGL_RS08030	orphan	1.00599	glucose-6-phosphate dehydrogenase assembly
Promoter	HTZ78_00325	SGL_RS08080	orphan	-	-
Promoter	HTZ78_00320	SGL_RS08085	orphan	-1.32081	DUF1499 domain-containing protein
Promoter	HTZ78_16435	SGL_RS08225	orphan	-6.46059	DUF1232 domain-containing protein
Promoter	HTZ78_16450	SGL_RS08240	orphan	-	-
Promoter	HTZ78_10760	SGL_RS08430	orphan	-	-
Promoter	HTZ78_10735	SGL_RS08450	orphan	-2.50032	MAPEG family protein
Promoter	HTZ78_10665	SGL_RS08515	orphan	-	-
Promoter	HTZ78_13095	SGL_RS08630	orphan	1.14887	PucC family protein
Promoter	HTZ78_13075	SGL_RS08655	orphan	-	-
Promoter	HTZ78_13020	SGL_RS08765	orphan	2.01108	2-phosphosulfolactate phosphatase family
Promoter	HTZ78_13040	SGL_RS08785	orphan	-	-
Promoter	HTZ78_13585	SGL_RS08850	orphan	1.59541	Na+/H+ antiporter
Promoter	HTZ78_06625	SGL_RS08905	orphan	-	-
Promoter	HTZ78_06620	SGL_RS08910	orphan	-	-
Promoter	HTZ78_08105	SGL_RS09000	orphan	-5.59109	NblA/ycf18 family protein
Promoter	HTZ78_07110	SGL_RS09165	orphan	-1.61078	hypothetical protein
Promoter	HTZ78_07105	SGL_RS09170	orphan	1.65426	class II fructose-bisphosphatase
Promoter	HTZ78_08375	SGL_RS09205	orphan	1.05287	cupin domain-containing protein
Promoter	HTZ78_00790	SGL_RS09305	orphan	-	-
Promoter	HTZ78_00760	SGL_RS09330	orphan	-	-
Promoter	HTZ78_01050	SGL_RS09430	orphan	-2.47059	leucyl aminopeptidase
Promoter	HTZ78_06780	SGL_RS09790	orphan	-	-
Promoter	HTZ78_08410	SGL_RS09815	orphan	-	-
Promoter	HTZ78_08460	SGL_RS09870	orphan	-	-
Promoter	HTZ78_09340	SGL_RS10005	orphan	-	-
Promoter	HTZ78_08520	SGL_RS10060	orphan	-	-
Promoter	HTZ78_08540	SGL_RS10080	orphan	2.34212	photosystem II S4 domain protein
Promoter	HTZ78_11975	SGL_RS10140	orphan	2.01191	UDP-N-acetylmuramoyl-tripeptide--D-alanyl-D-
Promoter	HTZ78_11965	SGL_RS10150	orphan	-	-
Promoter	HTZ78_10490	SGL_RS10230	orphan	-2.7798	nuclear transport factor 2 family protein
Promoter	HTZ78_15435	SGL_RS10265	orphan	-	-
Promoter	HTZ78_15450	SGL_RS10280	orphan	-	-
Promoter	HTZ78_15565	SGL_RS10395	orphan	-	-
Promoter	HTZ78_15580	SGL_RS10410	orphan	-3.16979	response regulator
Promoter	HTZ78_15610	SGL_RS10440	orphan	-4.08575	photosystem II q(b) protein
Promoter	HTZ78_15635	SGL_RS10465	orphan	-	-
Promoter	HTZ78_15660	SGL_RS10490	orphan	-	-
Promoter	HTZ78_12210	SGL_RS10630	orphan	-	-
Promoter	HTZ78_12205	SGL_RS10640	orphan	-	-
Promoter	HTZ78_12120	SGL_RS10725	orphan	-	-
Promoter	HTZ78_12750	SGL_RS10870	orphan	-	-
Promoter	HTZ78_16745	SGL_RS10995	orphan	3.0547	ribonucleoside-diphosphate reductase subunit
Promoter	HTZ78_11430	SGL_RS11065	orphan	-2.30483	hypothetical protein
Promoter	HTZ78_01950	SGL_RS11105	orphan	-4.36587	DUF760 domain-containing protein
Promoter	HTZ78_03030	SGL_RS11170	orphan	-	-
Promoter	HTZ78_03910	SGL_RS11200	orphan	-	-
Promoter	HTZ78_03905	SGL_RS11205	orphan	-1.38899	FHA domain-containing protein
Promoter	HTZ78_03900	SGL_RS11210	orphan	-4.20824	(2Fe-2S)-binding protein
Promoter	HTZ78_03870	SGL_RS11235	orphan	-1.54165	hybrid sensor histidine kinase/response
Promoter	HTZ78_03800	SGL_RS11290	orphan	1.58866	phosphoenolpyruvate carboxylase
Promoter	HTZ78_03755	SGL_RS11325	orphan	3.15178	insulinase family protein
Promoter	HTZ78_03750	SGL_RS11330	orphan	-	-
Promoter	HTZ78_13215	SGL_RS11385	orphan	2.64826	ABC-F family ATP-binding cassette
Promoter	HTZ78_13300	SGL_RS11470	orphan	-4.79148	carotenoid oxygenase family protein
Promoter	HTZ78_15810	SGL_RS11475	orphan	-	-
Promoter	HTZ78_15820	SGL_RS11485	orphan	-	-
Promoter	HTZ78_15885	SGL_RS11550	orphan	-	-
Promoter	HTZ78_15970	SGL_RS11640	orphan	-	-
Promoter	HTZ78_09185	SGL_RS11695	orphan	-1.07313	hypothetical protein
Promoter	HTZ78_08920	SGL_RS11735	orphan	4.18207	photosystem II manganese-stabilizing
Promoter	HTZ78_09005	SGL_RS11820	orphan	-	-
Promoter	HTZ78_09110	SGL_RS11890	orphan	-	-
Promoter	HTZ78_09115	SGL_RS11895	orphan	-1.20168	phage holin family protein
Promoter	HTZ78_09135	SGL_RS11915	orphan	-1.09468	30S ribosomal protein S16
Promoter	HTZ78_09145	SGL_RS11925	orphan	-	-
Promoter	HTZ78_16045	SGL_RS12005	orphan	-1.21949	AbrB family transcriptional regulator
Promoter	HTZ78_16090	SGL_RS12050	orphan	-	-
Promoter	HTZ78_06525	SGL_RS12105	orphan	4.32135	4-vinyl reductase
Promoter	HTZ78_02110	SGL_RS12205	orphan	-2.67924	efflux RND transporter periplasmic adaptor
Promoter	HTZ78_02085	SGL_RS12235	orphan	-	-
Promoter	HTZ78_02440	SGL_RS12345	orphan	-	-
Promoter	HTZ78_02580	SGL_RS12470	orphan	-	-
Promoter	HTZ78_08855	SGL_RS12620	orphan	3.9162	photosystem I iron-sulfur center protein PsaC
Promoter	HTZ78_15395	SGL_RS12700	orphan	-	-
Promoter	HTZ78_15335	SGL_RS12785	orphan	-2.79399	TIGR04376 family protein
Promoter	HTZ78_03935	SGL_RS12810	orphan	-	-
Promoter	HTZ78_10800	SGL_RS12830	orphan	-1.10955	hypothetical protein
Promoter	HTZ78_10810	SGL_RS12845	orphan	-3.37506	YvcK family protein
Promoter	HTZ78_10815	SGL_RS12850	orphan	-	-
Promoter	HTZ78_10910	SGL_RS12900	orphan	-1.09738	NAD-dependent succinate-semialdehyde
Promoter	HTZ78_07785	SGL_RS12955	orphan	2.37795	lactoylglutathione lyase
Promoter	HTZ78_07765	SGL_RS12985	orphan	-	-
Promoter	HTZ78_07745	SGL_RS13015	orphan	-	-
Promoter	HTZ78_07725	SGL_RS13030	orphan	6.68218	ferredoxin:protochlorophyllide reductase
Promoter	HTZ78_07710	SGL_RS13045	orphan	-	-
Promoter	HTZ78_07670	SGL_RS13060	orphan	-	-
Promoter	HTZ78_10275	SGL_RS13125	orphan	-4.17149	photosystem II reaction center protein T
Promoter	HTZ78_10195	SGL_RS13205	orphan	-	-
Promoter	HTZ78_10165	SGL_RS13230	orphan	-	-
Promoter	HTZ78_08505	SGL_RS13250	orphan	3.70768	4-hydroxy-3-methylbut-2-enyl diphosphate
Promoter	HTZ78_02930	SGL_RS13365	orphan	-	-
Promoter	HTZ78_02910	SGL_RS13380	orphan	-	-
Promoter	HTZ78_02905	SGL_RS13385	orphan	-	-
Promoter	HTZ78_02900	SGL_RS13390	orphan	4.71965	glutamate-1-semialdehyde 2,1-aminomutase
Promoter	HTZ78_02890	SGL_RS13400	orphan	-	-
Promoter	HTZ78_07265	SGL_RS13540	orphan	-1.34939	hypothetical protein
Promoter	HTZ78_07250	SGL_RS13555	orphan	-	-
Promoter	HTZ78_16650	SGL_RS13590	orphan	2.64274	tRNA uridine-5-carboxymethylaminomethyl(34)
Promoter	HTZ78_08360	SGL_RS13945	orphan	-	-
Promoter	HTZ78_08365	SGL_RS13950	orphan	-	-
Promoter	HTZ78_10330	SGL_RS13990	orphan	2.18069	nucleoside deaminase
Promoter	HTZ78_10350	SGL_RS14010	orphan	1.53526	30S ribosomal protein S4
Promoter	HTZ78_10365	SGL_RS14025	orphan	-	-
Promoter	HTZ78_05050	SGL_RS14045	orphan	-3.74706	hypothetical protein
Promoter	HTZ78_05210	SGL_RS14205	orphan	-	-
Promoter	HTZ78_05225	SGL_RS14220	orphan	-	-
Promoter	HTZ78_05250	SGL_RS14240	orphan	1.63874	preprotein translocase subunit SecA
Promoter	HTZ78_05265	SGL_RS14260	orphan	-	-
Promoter	HTZ78_11410	SGL_RS14265	orphan	-	-
Promoter	HTZ78_16230	SGL_RS14385	orphan	-	-
Promoter	HTZ78_16215	SGL_RS14400	orphan	-	-
Promoter	HTZ78_16205	SGL_RS14415	orphan	-	-
Promoter	HTZ78_16150	SGL_RS14465	orphan	-	-
Promoter	HTZ78_16145	SGL_RS14470	orphan	-1.59047	hypothetical protein
Promoter	HTZ78_02315	SGL_RS14605	orphan	-	-
Promoter	HTZ78_02310	SGL_RS14610	orphan	-1.85004	RNA polymerase sigma factor SigC
Promoter	HTZ78_02225	SGL_RS14700	orphan	-	-
Promoter	HTZ78_02175	SGL_RS14750	orphan	-	-
Promoter	HTZ78_11095	SGL_RS14775	orphan	-	-
Promoter	HTZ78_11060	SGL_RS14810	orphan	-	-
Promoter	HTZ78_11055	SGL_RS14815	orphan	2.2882	YifB family Mg chelatase-like AAA ATPase
Promoter	HTZ78_02775	SGL_RS14965	orphan	-	-
Promoter	HTZ78_06650	SGL_RS15030	orphan	4.21689	acetate--CoA ligase
Promoter	HTZ78_06680	SGL_RS15060	orphan	-3.38006	phosphate ABC transporter substrate-binding
Promoter	HTZ78_06690	SGL_RS15070	orphan	-1.89633	NAD-dependent epimerase/dehydratase family
Promoter	HTZ78_06735	SGL_RS15105	orphan	-	-
Promoter	HTZ78_03315	SGL_RS15185	orphan	-	-
Promoter	HTZ78_03305	SGL_RS15195	orphan	-	-
Promoter	HTZ78_03300	SGL_RS15200	orphan	-	-
Promoter	HTZ78_03290	SGL_RS15210	orphan	-	-
Promoter	HTZ78_03260	SGL_RS15240	orphan	-	-
Promoter	HTZ78_03230	SGL_RS15270	orphan	-4.97967	TRC40/GET3/ArsA family transport-energizing
Promoter	HTZ78_03170	SGL_RS15330	orphan	2.14097	imidazole glycerol phosphate synthase subunit
Promoter	HTZ78_03130	SGL_RS15370	orphan	-3.41052	J domain-containing protein
Promoter	HTZ78_03100	SGL_RS15400	orphan	1.86582	Uma2 family endonuclease
Promoter	HTZ78_03070	SGL_RS15430	orphan	-	-
Promoter	HTZ78_03045	SGL_RS15455	orphan	-1.12652	LL-diaminopimelate aminotransferase
Promoter	HTZ78_09695	SGL_RS15520	orphan	-	-
Promoter	HTZ78_01875	SGL_RS15555	orphan	1.22902	ribose-phosphate pyrophosphokinase
Promoter	HTZ78_01850	SGL_RS15580	orphan	-	-
Promoter	HTZ78_01840	SGL_RS15590	orphan	-	-
Promoter	HTZ78_13575	SGL_RS15605	orphan	1.17441	hypothetical protein
Promoter	HTZ78_04615	SGL_RS15650	orphan	-	-
Promoter	HTZ78_11100	SGL_RS15710	orphan	-	-
Promoter	HTZ78_12075	SGL_RS15720	orphan	-	-
Promoter	HTZ78_05575	SGL_RS15825	orphan	2.64582	phosphomethylpyrimidine synthase
Promoter	HTZ78_05370	SGL_RS15890	orphan	5.1614	pyruvate, water dikinase
Promoter	HTZ78_09770	SGL_RS16355	orphan	-	-
Promoter	HTZ78_09865	SGL_RS16445	orphan	-3.31538	diguanylate cyclase
Promoter	HTZ78_09920	SGL_RS16500	orphan	-1.44822	response regulator
Promoter	HTZ78_12630	SGL_RS16605	orphan	-	-
Promoter	HTZ78_17125	SGL_RS16900	orphan	1.98218	potassium channel protein
Promoter	HTZ78_17145	SGL_RS16910	orphan	-	-
Promoter	HTZ78_16520	SGL_RS16950	orphan	1.98925	phosphoketolase
Promoter	HTZ78_16525	SGL_RS16955	orphan	-5.06476	site-2 protease family protein
Promoter	HTZ78_10420	SGL_RS16975	orphan	-	-
Promoter	HTZ78_08710	SGL_RS17065	orphan	-	-
Promoter	HTZ78_08690	SGL_RS17085	orphan	-	-
Promoter	HTZ78_07995	SGL_RS17220	orphan	-	-
Promoter	HTZ78_07940	SGL_RS17270	orphan	-1.03454	hypothetical protein
Promoter	HTZ78_09675	SGL_RS17380	orphan	-1.41105	glutamate synthase large subunit
Promoter	HTZ78_02055	SGL_RS17400	orphan	-	-
Promoter	HTZ78_06050	SGL_RS17440	orphan	1.6865	RNA polymerase sigma factor SigF
Promoter	HTZ78_06085	SGL_RS17475	orphan	-2.72963	M23 family metallopeptidase
Promoter	HTZ78_06195	SGL_RS17605	orphan	-2.5118	response regulator transcription factor
Promoter	HTZ78_06810	SGL_RS17635	orphan	3.11711	ABC transporter ATP-binding protein
Promoter	HTZ78_06825	SGL_RS17650	orphan	-	-
Promoter	HTZ78_06830	SGL_RS17655	orphan	7.83466	ferredoxin:protochlorophyllide reductase
Promoter	HTZ78_07030	SGL_RS17865	orphan	-	-
Promoter	HTZ78_07050	SGL_RS17890	orphan	-2.90811	diaminopimelate epimerase
Promoter	HTZ78_07080	SGL_RS17925	orphan	-	-
Promoter	HTZ78_03535	SGL_RS18185	orphan	-	-
Promoter	HTZ78_03565	SGL_RS18205	orphan	-2.52905	hypothetical protein
Promoter	HTZ78_03645	SGL_RS18260	orphan	-	-
Promoter	HTZ78_03665	SGL_RS18285	orphan	-	-
Promoter	HTZ78_03705	SGL_RS18325	orphan	-	-
Promoter	HTZ78_06425	SGL_RS18355	orphan	-2.16261	glutathione S-transferase family protein
Promoter	HTZ78_00570	SGL_RS04915	orphan	1.90347	magnesium chelatase ATPase subunit I
Promoter	HTZ78_01250	SGL_RS02765	orphan	-3.92848	DUF429 domain-containing protein
Promoter	HTZ78_02040	SGL_RS13975	orphan	-1.47349	Mrp/NBP35 family ATP-binding protein
Promoter	HTZ78_02260	SGL_RS14665	orphan	-	-
Promoter	HTZ78_02640	SGL_RS12530	orphan	2.38909	DUF1830 domain-containing protein
Promoter	HTZ78_02705	SGL_RS14895	orphan	-	-
Promoter	HTZ78_04685	SGL_RS02530	orphan	-1.14774	MTH1187 family thiamine-binding protein
Promoter	HTZ78_07040	SGL_RS17880	orphan	2.81793	glutathione S-transferase family protein
Promoter	HTZ78_07975	SGL_RS17240	orphan	1.84388	photosystem I reaction center subunit PsaK
Promoter	HTZ78_08000	SGL_RS17215	orphan	-	-
Promoter	HTZ78_08160	SGL_RS09095	orphan	3.19531	catalase/peroxidase HPI
Promoter	HTZ78_09350	SGL_RS09990	orphan	-	-
Promoter	HTZ78_09360	SGL_RS09980	orphan	2.58904	ssl1498 family light-harvesting-like protein
Promoter	HTZ78_09395	SGL_RS09945	orphan	-	-
Promoter	HTZ78_10680	SGL_RS08500	orphan	-	-
Promoter	HTZ78_11385	SGL_RS18025	orphan	-4.38751	hypothetical protein
Promoter	HTZ78_11530	SGL_RS06650	orphan	-2.02625	PRC-barrel domain-containing protein
Promoter	HTZ78_11695	SGL_RS05875	orphan	-	-
Promoter	HTZ78_11825	SGL_RS18715	orphan	-2.2843	50S ribosomal protein L36
Promoter	HTZ78_11945	SGL_RS10175	orphan	-	-
Promoter	HTZ78_12255	SGL_RS06115	orphan	-	-
Promoter	HTZ78_12670	SGL_RS10940	orphan	-	-
Promoter	HTZ78_12915	SGL_RS06340	orphan	-3.90726	response regulator transcription factor
Promoter	HTZ78_13060	SGL_RS08670	orphan	-	-
Promoter	HTZ78_14125	SGL_RS06735	orphan	-	-
Promoter	HTZ78_14420	SGL_RS07765	orphan	-1.19593	insulinase family protein
Promoter	HTZ78_14925	SGL_RS07260	orphan	1.92657	hypothetical protein
Promoter	HTZ78_15220	SGL_RS04660	orphan	-	-
Promoter	HTZ78_15490	SGL_RS10320	orphan	-1.35299	ribosome biogenesis GTPase Der
Promoter	HTZ78_15600	SGL_RS10430	orphan	1.94838	30S ribosomal protein S1
Promoter	HTZ78_16660	SGL_RS13580	orphan	-	-
Promoter	HTZ78_00120	SGL_RS07510	orphan	1.17994	hypothetical protein
Promoter	HTZ78_00205	SGL_RS03135	orphan	-1.0737	prephenate dehydratase
Promoter	HTZ78_00240	SGL_RS08165	orphan	-	-
Promoter	HTZ78_00315	SGL_RS08090	orphan	-3.56644	photosystem II reaction center protein Psb28
Promoter	HTZ78_00365	SGL_RS09660	orphan	-	-
Promoter	HTZ78_00380	SGL_RS09645	orphan	-	-
Promoter	HTZ78_00670	SGL_RS09920	orphan	-1.79918	hypothetical protein
Promoter	HTZ78_00950	SGL_RS11960	orphan	-	-
Promoter	HTZ78_00985	SGL_RS05010	orphan	1.18381	cytochrome ubiquinol oxidase subunit I
Promoter	HTZ78_01005	SGL_RS04990	orphan	3.25678	class I SAM-dependent methyltransferase
Promoter	HTZ78_01135	SGL_RS09760	orphan	1.73375	bidirectional hydrogenase complex protein HoxE
Promoter	HTZ78_01180	SGL_RS02125	orphan	-	-
Promoter	HTZ78_01230	SGL_RS08820	orphan	-	-
Promoter	HTZ78_01395	SGL_RS04495	orphan	-	-
Promoter	HTZ78_01400	SGL_RS08560	orphan	1.24987	IS200/IS605 family element transposase accessory
Promoter	HTZ78_01590	SGL_RS05345	orphan	-	-
Promoter	HTZ78_01625	SGL_RS05315	orphan	-1.56071	hypothetical protein
Promoter	HTZ78_01630	SGL_RS05310	orphan	-1.19254	hypothetical protein
Promoter	HTZ78_01660	SGL_RS05280	orphan	-	-
Promoter	HTZ78_01705	SGL_RS05230	orphan	-	-
Promoter	HTZ78_01880	SGL_RS15550	orphan	1.64604	DUF2808 domain-containing protein
Promoter	HTZ78_01965	SGL_RS11090	orphan	5.41023	alpha-amylase
Promoter	HTZ78_02015	SGL_RS09575	orphan	-	-
Promoter	HTZ78_02070	SGL_RS18950	orphan	-2.7223	hypothetical protein
Promoter	HTZ78_02285	SGL_RS18425	orphan	2.39493	DUF3252 domain-containing protein
Promoter	HTZ78_02355	SGL_RS14565	orphan	-	-
Promoter	HTZ78_02485	SGL_RS12400	orphan	-	-
Promoter	HTZ78_02495	SGL_RS12415	orphan	-	-
Promoter	HTZ78_02750	SGL_RS14940	orphan	-2.51464	alpha/beta hydrolase
Promoter	HTZ78_02760	SGL_RS14950	orphan	-	-
Promoter	HTZ78_02785	SGL_RS14975	orphan	-1.38097	translation initiation factor
Promoter	HTZ78_02980	SGL_RS13320	orphan	-	-
Promoter	HTZ78_03010	SGL_RS19005	orphan	-1.11462	30S ribosomal protein S21
Promoter	HTZ78_03205	SGL_RS15295	orphan	-1.38191	type II/IV secretion system protein
Promoter	HTZ78_03275	SGL_RS15225	orphan	-2.88331	pantetheine-phosphate adenylyltransferase
Promoter	HTZ78_03345	SGL_RS00810	orphan	-	-
Promoter	HTZ78_03660	SGL_RS18280	orphan	-	-
Promoter	HTZ78_03735	SGL_RS08835	orphan	2.24083	circadian clock protein KaiC
Promoter	HTZ78_04445	SGL_RS03750	orphan	-1.85366	esterase-like activity of phytase family
Promoter	HTZ78_04455	SGL_RS03760	orphan	-1.19625	hypothetical protein
Promoter	HTZ78_04515	SGL_RS03810	orphan	4.26968	ammonium transporter
Promoter	HTZ78_04520	SGL_RS03815	orphan	1.27699	hybrid sensor histidine kinase/response
Promoter	HTZ78_04855	SGL_RS16280	orphan	2.15859	L,D-transpeptidase
Promoter	HTZ78_04975	SGL_RS02755	orphan	-	-
Promoter	HTZ78_05100	SGL_RS19040	orphan	-	-
Promoter	HTZ78_05185	SGL_RS14180	orphan	2.02331	phosphate ABC transporter ATP-binding protein
Promoter	HTZ78_05215	SGL_RS14210	orphan	-1.32133	pentapeptide repeat-containing protein
Promoter	HTZ78_05240	SGL_RS14230	orphan	1.2081	hypothetical protein
Promoter	HTZ78_05290	SGL_RS12275	orphan	-	-
Promoter	HTZ78_05360	SGL_RS15875	orphan	-	-
Promoter	HTZ78_05515	SGL_RS04285	orphan	1.74471	DUF2157 domain-containing protein
Promoter	HTZ78_05535	SGL_RS05110	orphan	1.15972	ATP-dependent zinc metalloprotease FtsH
Promoter	HTZ78_05610	SGL_RS08950	orphan	-	-
Promoter	HTZ78_05860	SGL_RS02275	orphan	-	-
Promoter	HTZ78_05865	SGL_RS02270	orphan	-4.96307	hypothetical protein
Promoter	HTZ78_05900	SGL_RS02235	orphan	-1.11571	efflux RND transporter periplasmic adaptor
Promoter	HTZ78_05930	SGL_RS02205	orphan	-	-
Promoter	HTZ78_06170	SGL_RS17565	orphan	1.57729	CPBP family intramembrane metalloprotease
Promoter	HTZ78_06255	SGL_RS02000	orphan	-3.18052	MotA/TolQ/ExbB proton channel family protein
Promoter	HTZ78_06455	SGL_RS17010	orphan	3.07495	SufE family protein
Promoter	HTZ78_06670	SGL_RS15050	orphan	-1.96461	MliC family protein
Promoter	HTZ78_06745	SGL_RS15115	orphan	-2.37028	hypothetical protein
Promoter	HTZ78_07070	SGL_RS17910	orphan	-1.62673	hypothetical protein
Promoter	HTZ78_07225	SGL_RS13670	orphan	-	-
Promoter	HTZ78_07395	SGL_RS04105	orphan	1.22001	alpha/beta hydrolase
Promoter	HTZ78_07410	SGL_RS04100	orphan	1.4335	UDP-3-O-[3-hydroxymyristoyl] N-acetylglucosamine
Promoter	HTZ78_07720	SGL_RS13035	orphan	2.08236	TrkA family potassium uptake protein
Promoter	HTZ78_07780	SGL_RS12965	orphan	-4.64328	SDR family NAD(P)-dependent oxidoreductase
Promoter	HTZ78_07910	SGL_RS17300	orphan	-	-
Promoter	HTZ78_07965	SGL_RS17245	orphan	-	-
Promoter	HTZ78_08080	SGL_RS04425	orphan	-	-
Promoter	HTZ78_08305	SGL_RS13890	orphan	2.49055	amino acid ABC transporter substrate-binding
Promoter	HTZ78_08325	SGL_RS13910	orphan	-1.84369	phasin family protein
Promoter	HTZ78_08445	SGL_RS09850	orphan	1.30702	Gfo/Idh/MocA family oxidoreductase
Promoter	HTZ78_08475	SGL_RS13460	orphan	-1.16511	UDP-N-acetylglucosamine
Promoter	HTZ78_08635	SGL_RS17140	orphan	-	-
Promoter	HTZ78_08680	SGL_RS17095	orphan	-1.71203	GAF domain-containing protein
Promoter	HTZ78_08935	SGL_RS11750	orphan	-2.19917	hypothetical protein
Promoter	HTZ78_09225	SGL_RS04265	orphan	-	-
Promoter	HTZ78_09260	SGL_RS16735	orphan	-	-
Promoter	HTZ78_09420	SGL_RS07925	orphan	-	-
Promoter	HTZ78_09495	SGL_RS07990	orphan	-2.42451	diguanylate cyclase
Promoter	HTZ78_09625	SGL_RS16115	orphan	-5.70355	DUF305 domain-containing protein
Promoter	HTZ78_09640	SGL_RS08050	orphan	-	-
Promoter	HTZ78_09905	SGL_RS16485	orphan	-	-
Promoter	HTZ78_10075	SGL_RS16550	orphan	-2.16177	hypothetical protein
Promoter	HTZ78_10185	SGL_RS13215	orphan	-	-
Promoter	HTZ78_10225	SGL_RS13175	orphan	-1.91845	GerMN domain-containing protein
Promoter	HTZ78_10235	SGL_RS13165	orphan	2.04636	flavin monoamine oxidase family protein
Promoter	HTZ78_10300	SGL_RS13100	orphan	2.16712	hypothetical protein
Promoter	HTZ78_10370	SGL_RS14030	orphan	1.5101	GAF domain-containing protein
Promoter	HTZ78_10445	SGL_RS05685	orphan	-	-
Promoter	HTZ78_10510	SGL_RS10250	orphan	1.73015	imidazole glycerol phosphate synthase subunit
Promoter	HTZ78_10650	SGL_RS08530	orphan	1.74707	type I DNA topoisomerase
Promoter	HTZ78_10655	SGL_RS08525	orphan	2.29525	aquaporin Z
Promoter	HTZ78_10710	SGL_RS08475	orphan	-	-
Promoter	HTZ78_10925	SGL_RS04715	orphan	-1.21636	hypothetical protein
Promoter	HTZ78_10985	SGL_RS04770	orphan	-4.83275	DUF1825 family protein
Promoter	HTZ78_11195	SGL_RS10820	orphan	1.7643	sigma 54-interacting transcriptional regulator
Promoter	HTZ78_11370	SGL_RS18040	orphan	1.11576	phasin family protein
Promoter	HTZ78_11415	SGL_RS11075	orphan	2.09046	ABC-2 family transporter protein
Promoter	HTZ78_11425	SGL_RS11070	orphan	3.03948	DUF2330 domain-containing protein
Promoter	HTZ78_11495	SGL_RS15975	orphan	3.39673	alpha/beta hydrolase
Promoter	HTZ78_11655	SGL_RS06525	orphan	-	-
Promoter	HTZ78_11675	SGL_RS05895	orphan	-	-
Promoter	HTZ78_11845	SGL_RS05730	orphan	1.09961	50S ribosomal protein L17
Promoter	HTZ78_12150	SGL_RS10695	orphan	3.18461	pilus assembly protein
Promoter	HTZ78_12160	SGL_RS10685	orphan	1.55582	type IV pilus assembly protein PilM
Promoter	HTZ78_12220	SGL_RS10620	orphan	3.27057	ubiquinol-cytochrome c reductase iron-sulfur
Promoter	HTZ78_12250	SGL_RS06120	orphan	-	-
Promoter	HTZ78_12575	SGL_RS16665	orphan	-	-
Promoter	HTZ78_12595	SGL_RS16645	orphan	4.6092	sugar ABC transporter permease
Promoter	HTZ78_12605	SGL_RS16630	orphan	1.34924	MBL fold metallo-hydrolase
Promoter	HTZ78_12740	SGL_RS10880	orphan	-	-
Promoter	HTZ78_12820	SGL_RS06235	orphan	-	-
Promoter	HTZ78_13105	SGL_RS08620	orphan	-	-
Promoter	HTZ78_13285	SGL_RS11455	orphan	-	-
Promoter	HTZ78_13465	SGL_RS18755	orphan	-	-
Promoter	HTZ78_13635	SGL_RS03345	orphan	-	-
Promoter	HTZ78_13700	SGL_RS03290	orphan	-	-
Promoter	HTZ78_14005	SGL_RS06845	orphan	3.33424	TldD/PmbA family protein
Promoter	HTZ78_14015	SGL_RS06840	orphan	5.15395	Re/Si-specific NAD(P)(+) transhydrogenase
Promoter	HTZ78_14035	SGL_RS06815	orphan	2.73434	Re/Si-specific NAD(P)(+) transhydrogenase
Promoter	HTZ78_14175	SGL_RS06685	orphan	-	-
Promoter	HTZ78_14185	SGL_RS00905	orphan	-	-
Promoter	HTZ78_14190	SGL_RS00910	orphan	3.65986	macro domain-containing protein
Promoter	HTZ78_14460	SGL_RS07720	orphan	-	-
Promoter	HTZ78_14535	SGL_RS07650	orphan	-	-
Promoter	HTZ78_14570	SGL_RS07615	orphan	-	-
Promoter	HTZ78_14665	SGL_RS07530	orphan	3.27688	pirin family protein
Promoter	HTZ78_14775	SGL_RS07410	orphan	4.90734	hypothetical protein
Promoter	HTZ78_15155	SGL_RS07095	orphan	-2.14191	phasin PhaP
Promoter	HTZ78_15195	SGL_RS04685	orphan	1.03013	molecular chaperone DnaK
Promoter	HTZ78_15305	SGL_RS04575	orphan	-	-
Promoter	HTZ78_15425	SGL_RS10255	orphan	-	-
Promoter	HTZ78_15555	SGL_RS10385	orphan	5.70703	heme oxygenase (biliverdin-producing)
Promoter	HTZ78_15585	SGL_RS10415	orphan	-	-
Promoter	HTZ78_15670	SGL_RS18890	orphan	-	-
Promoter	HTZ78_15725	SGL_RS10545	orphan	-1.09854	hypothetical protein
Promoter	HTZ78_15825	SGL_RS11490	orphan	1.19548	NAD(P)H-quinone oxidoreductase subunit M
Promoter	HTZ78_15880	SGL_RS11545	orphan	3.84886	PilT/PilU family type 4a pilus ATPase
Promoter	HTZ78_16080	SGL_RS12040	orphan	-	-
Promoter	HTZ78_16115	SGL_RS14495	orphan	1.30996	septal ring lytic transglycosylase RlpA family
Promoter	HTZ78_16130	SGL_RS14485	orphan	-	-
Promoter	HTZ78_16175	SGL_RS14445	orphan	-1.9624	hypothetical protein
Promoter	HTZ78_16245	SGL_RS14370	orphan	-	-
Promoter	HTZ78_16340	SGL_RS19345	orphan	-	-
Promoter	HTZ78_16465	SGL_RS08255	orphan	1.3576	ABC-F family ATP-binding cassette
Promoter	HTZ78_16570	SGL_RS05565	orphan	4.34447	ABC transporter ATP-binding protein
Promoter	HTZ78_16580	SGL_RS05575	orphan	-	-
Promoter	HTZ78_16590	SGL_RS05585	orphan	3.86835	hydrogenase maturation nickel metallochaperone
Promoter	HTZ78_16700	SGL_RS05645	orphan	1.897	hypothetical protein
Promoter	HTZ78_17155	SGL_RS16920	orphan	-1.00703	aspartate-semialdehyde dehydrogenase
Promoter	HTZ78_17160	SGL_RS16925	orphan	1.51869	4-hydroxy-tetrahydrodipicolinate synthase
Promoter	HTZ78_17215	SGL_RS02865	orphan	1.28418	serine/threonine phosphatase
Promoter	HTZ78_17290	SGL_RS00830	orphan	-	-
Promoter	HTZ78_17325	SGL_RS08680	orphan	3.61747	hypothetical protein
Promoter	HTZ78_17425	SGL_RS00645	orphan	-3.12903	DNA-binding protein
Promoter	HTZ78_17685	SGL_RS01070	orphan	-	-
Promoter	HTZ78_17755	SGL_RS01580	orphan	2.62363	hypothetical protein
Promoter	HTZ78_17805	SGL_RS00445	orphan	-	-
Promoter	HTZ78_17900	SGL_RS00550	orphan	-	-
Promoter	HTZ78_17930	SGL_RS07505	orphan	-3.41084	Rpn family recombination-promoting
Promoter	HTZ78_12700	-	specific	-	-
Promoter	HTZ78_14780	-	specific	-	-
Promoter	HTZ78_00525	-	specific	-	-
Promoter	HTZ78_17865	-	specific	-	-
Promoter	HTZ78_01765	-	specific	-	-
Promoter	HTZ78_09415	-	specific	-	-
Promoter	HTZ78_10635	-	specific	-	-
Promoter	HTZ78_08575	-	specific	-	-
Promoter	HTZ78_09490	-	specific	-	-
Promoter	HTZ78_17455	-	specific	-	-
Promoter	HTZ78_14395	-	specific	-	-
Promoter	HTZ78_05735	-	specific	-	-
Promoter	HTZ78_02965	-	specific	-	-
Promoter	HTZ78_12990	-	specific	-	-
Promoter	HTZ78_14990	-	specific	-	-
Promoter	HTZ78_02810	-	specific	-	-
Promoter	HTZ78_09980	-	specific	-	-
Promoter	HTZ78_10000	-	specific	-	-
Promoter	HTZ78_15330	-	specific	-	-
Promoter	HTZ78_08785	-	specific	-	-
Promoter	HTZ78_04480	-	specific	-	-
Promoter	HTZ78_13050	-	specific	-	-
Promoter	HTZ78_04325	-	specific	-	-
Promoter	HTZ78_04345	-	specific	-	-
Promoter	HTZ78_17505	-	specific	-	-
Promoter	HTZ78_04035	-	specific	-	-
Promoter	HTZ78_04885	-	specific	-	-
Promoter	HTZ78_11500	-	specific	-	-
Promoter	HTZ78_00775	-	specific	-	-
Promoter	HTZ78_02850	-	specific	-	-
Promoter	HTZ78_13185	-	specific	-	-
Promoter	HTZ78_00015	-	specific	-	-
Promoter	HTZ78_00550	-	specific	-	-
Promoter	HTZ78_00650	-	specific	-	-
Promoter	HTZ78_01415	-	specific	-	-
Promoter	HTZ78_02065	-	specific	-	-
Promoter	HTZ78_02265	-	specific	-	-
Promoter	HTZ78_03920	-	specific	-	-
Promoter	HTZ78_04215	-	specific	-	-
Promoter	HTZ78_04320	-	specific	-	-
Promoter	HTZ78_05330	-	specific	-	-
Promoter	HTZ78_06630	-	specific	-	-
Promoter	HTZ78_07350	-	specific	-	-
Promoter	HTZ78_08750	-	specific	-	-
Promoter	HTZ78_08810	-	specific	-	-
Promoter	HTZ78_10055	-	specific	-	-
Promoter	HTZ78_12095	-	specific	-	-
Promoter	HTZ78_12270	-	specific	-	-
Promoter	HTZ78_13160	-	specific	-	-
Promoter	HTZ78_13205	-	specific	-	-
Promoter	HTZ78_13725	-	specific	-	-
Promoter	HTZ78_14490	-	specific	-	-
Promoter	HTZ78_14620	-	specific	-	-
Promoter	HTZ78_14970	-	specific	-	-
Promoter	HTZ78_15135	-	specific	-	-
Promoter	HTZ78_16170	-	specific	-	-
Promoter	HTZ78_17415	-	specific	-	-
Promoter	HTZ78_17945	-	specific	-	-
Promoter	HTZ78_10900	-	specific	-	-
Promoter	HTZ78_10410	-	specific	-	-
Promoter	HTZ78_16125	-	specific	-	-
Promoter	HTZ78_07840	-	specific	-	-
Promoter	HTZ78_03380	-	specific	-	-
Promoter	HTZ78_04880	-	specific	-	-
Promoter	HTZ78_11475	-	specific	-	-
Promoter	HTZ78_16775	-	specific	-	-
Promoter	HTZ78_07845	-	specific	-	-
Promoter	HTZ78_08550	-	specific	-	-
Promoter	HTZ78_10150	-	specific	-	-
Promoter	HTZ78_03395	-	specific	-	-
Promoter	HTZ78_07605	-	specific	-	-
Promoter	HTZ78_06475	-	specific	-	-
Promoter	HTZ78_03810	-	specific	-	-
Promoter	HTZ78_13560	-	specific	-	-
Promoter	HTZ78_01540	-	specific	-	-
Promoter	HTZ78_07705	-	specific	-	-
Promoter	HTZ78_17875	-	specific	-	-
Promoter	HTZ78_07345	-	specific	-	-
Promoter	HTZ78_17510	-	specific	-	-
Promoter	HTZ78_10035	-	specific	-	-
Promoter	HTZ78_17800	-	specific	-	-
Promoter	HTZ78_17480	-	specific	-	-
Promoter	HTZ78_04555	-	specific	-	-
Promoter	HTZ78_17475	-	specific	-	-
Promoter	HTZ78_01945	-	specific	-	-
Promoter	HTZ78_17515	-	specific	-	-
Promoter	HTZ78_03875	-	specific	-	-
Promoter	HTZ78_09405	-	specific	-	-
Promoter	HTZ78_17130	-	specific	-	-
Promoter	HTZ78_03915	-	specific	-	-
Promoter	HTZ78_04145	-	specific	-	-
Promoter	HTZ78_06685	-	specific	-	-
Promoter	HTZ78_16880	-	specific	-	-
Promoter	HTZ78_04765	-	specific	-	-
Promoter	HTZ78_14040	-	specific	-	-
Terminator	HTZ78_04135	SGL_RS03505	conserved	-2.88085	AAA family ATPase
Terminator	HTZ78_04515	SGL_RS03810	conserved	4.26968	ammonium transporter
Terminator	HTZ78_05705	SGL_RS02435	conserved	2.58519	photosystem I reaction center subunit II
Terminator	HTZ78_09865	SGL_RS16445	conserved	-3.31538	diguanylate cyclase
Terminator	HTZ78_10610	SGL_RS06410	conserved	-	-
Terminator	HTZ78_13630	SGL_RS03350	conserved	-	-
Terminator	HTZ78_15805	SGL_RS13450	conserved	-	-
Terminator	HTZ78_17755	SGL_RS01580	mismatched	2.62363	hypothetical protein
Terminator	HTZ78_01265	SGL_RS02780	mismatched	2.69892	dihydrolipoyl dehydrogenase
Terminator	HTZ78_10600	SGL_RS06420	mismatched	-	-
Terminator	HTZ78_14115	SGL_RS06745	mismatched	-2.21313	alpha/beta fold hydrolase
Terminator	HTZ78_15150	SGL_RS07100	mismatched	-	-
Terminator	HTZ78_14925	SGL_RS07260	mismatched	1.92657	hypothetical protein
Terminator	HTZ78_14495	SGL_RS07690	mismatched	-	-
Terminator	HTZ78_08100	SGL_RS08995	mismatched	-4.00184	NblA/ycf18 family protein
Terminator	HTZ78_00770	SGL_RS09320	mismatched	-	-
Terminator	HTZ78_12685	SGL_RS10925	mismatched	1.30684	elongation factor Tu
Terminator	HTZ78_08325	SGL_RS13910	mismatched	-1.84369	phasin family protein
Terminator	HTZ78_16145	SGL_RS14470	mismatched	-1.59047	hypothetical protein
Terminator	HTZ78_01880	SGL_RS15550	mismatched	1.64604	DUF2808 domain-containing protein
Terminator	HTZ78_17170	SGL_RS16935	mismatched	2.38259	hypothetical protein
Terminator	HTZ78_11395	SGL_RS18015	mismatched	3.63416	dihydroxy-acid dehydratase
Terminator	HTZ78_00765	SGL_RS09325	mismatched	-	-
Terminator	HTZ78_01085	SGL_RS09710	mismatched	3.74154	F0F1 ATP synthase subunit epsilon
Terminator	HTZ78_01675	SGL_RS05260	mismatched	-	-
Terminator	HTZ78_01690	SGL_RS05245	mismatched	1.77164	phycocyanin subunit alpha
Terminator	HTZ78_04915	SGL_RS02695	mismatched	1.58079	ATP synthase F0 subunit C
Terminator	HTZ78_05055	SGL_RS14050	mismatched	-	-
Terminator	HTZ78_05485	SGL_RS04545	mismatched	-	-
Terminator	HTZ78_05860	SGL_RS02275	mismatched	-	-
Terminator	HTZ78_06370	SGL_RS01895	mismatched	3.88158	magnesium-protoporphyrin IX monomethyl ester
Terminator	HTZ78_07165	SGL_RS13725	mismatched	-	-
Terminator	HTZ78_08305	SGL_RS13890	mismatched	2.49055	amino acid ABC transporter substrate-binding
Terminator	HTZ78_09550	SGL_RS08040	mismatched	-1.13129	repressor LexA
Terminator	HTZ78_10435	SGL_RS05695	mismatched	-	-
Terminator	HTZ78_10470	SGL_RS05660	mismatched	-	-
Terminator	HTZ78_11805	SGL_RS05765	mismatched	-	-
Terminator	HTZ78_12940	SGL_RS06365	mismatched	-1.97202	iron uptake porin
Terminator	HTZ78_14225	SGL_RS07900	mismatched	-4.1573	DUF362 domain-containing protein
Terminator	HTZ78_15100	SGL_RS07155	mismatched	-	-
Terminator	HTZ78_15155	SGL_RS07095	mismatched	-2.14191	phasin PhaP
Terminator	HTZ78_16090	SGL_RS12050	mismatched	-	-
Terminator	HTZ78_16640	SGL_RS13610	mismatched	-	-
Terminator	HTZ78_06380	SGL_RS01885	orphan	-	-
Terminator	HTZ78_06345	SGL_RS01910	orphan	-4.05681	photosystem II q(b) protein
Terminator	HTZ78_05835	SGL_RS02295	orphan	-	-
Terminator	HTZ78_04690	SGL_RS02540	orphan	2.94209	universal stress protein
Terminator	HTZ78_04755	SGL_RS02600	orphan	-	-
Terminator	HTZ78_04890	SGL_RS02670	orphan	1.21941	F0F1 ATP synthase subunit gamma
Terminator	HTZ78_04895	SGL_RS02675	orphan	2.90875	F0F1 ATP synthase subunit alpha
Terminator	HTZ78_04920	SGL_RS02700	orphan	-	-
Terminator	HTZ78_04950	SGL_RS02730	orphan	-2.37504	iron-sulfur cluster assembly accessory protein
Terminator	HTZ78_00150	SGL_RS03080	orphan	3.29127	transaldolase
Terminator	HTZ78_00190	SGL_RS03120	orphan	-	-
Terminator	HTZ78_13735	SGL_RS03265	orphan	-	-
Terminator	HTZ78_13695	SGL_RS03295	orphan	-	-
Terminator	HTZ78_04010	SGL_RS03400	orphan	-2.62823	pentapeptide repeat-containing protein
Terminator	HTZ78_04065	SGL_RS03435	orphan	1.18356	3-deoxy-7-phosphoheptulonate synthase
Terminator	HTZ78_04115	SGL_RS03485	orphan	-2.62722	translation initiation factor IF-3
Terminator	HTZ78_07480	SGL_RS04030	orphan	-4.31958	DUF4278 domain-containing protein
Terminator	HTZ78_07465	SGL_RS04040	orphan	-4.28143	Hsp20/alpha crystallin family protein
Terminator	HTZ78_07425	SGL_RS04085	orphan	-	-
Terminator	HTZ78_00855	SGL_RS04340	orphan	-	-
Terminator	HTZ78_00870	SGL_RS04355	orphan	-	-
Terminator	HTZ78_01390	SGL_RS04500	orphan	-	-
Terminator	HTZ78_05450	SGL_RS04510	orphan	1.70847	DUF561 domain-containing protein
Terminator	HTZ78_05455	SGL_RS04515	orphan	-	-
Terminator	HTZ78_15190	SGL_RS04690	orphan	-1.84014	serine hydroxymethyltransferase
Terminator	HTZ78_10930	SGL_RS04720	orphan	-1.66776	iron uptake porin
Terminator	HTZ78_11040	SGL_RS04825	orphan	-4.55099	hypothetical protein
Terminator	HTZ78_00640	SGL_RS04850	orphan	-	-
Terminator	HTZ78_00620	SGL_RS04860	orphan	-	-
Terminator	HTZ78_00605	SGL_RS04875	orphan	-1.33034	aspartate aminotransferase family protein
Terminator	HTZ78_01705	SGL_RS05230	orphan	-	-
Terminator	HTZ78_01700	SGL_RS05235	orphan	1.71046	phycobilisome linker polypeptide
Terminator	HTZ78_01640	SGL_RS05300	orphan	-	-
Terminator	HTZ78_01525	SGL_RS05420	orphan	-	-
Terminator	HTZ78_16700	SGL_RS05645	orphan	1.897	hypothetical protein
Terminator	HTZ78_11810	SGL_RS05760	orphan	-	-
Terminator	HTZ78_11695	SGL_RS05875	orphan	-	-
Terminator	HTZ78_12510	SGL_RS05925	orphan	2.56161	DNA-directed RNA polymerase subunit beta''
Terminator	HTZ78_12490	SGL_RS05945	orphan	2.12612	PAS domain S-box protein
Terminator	HTZ78_12380	SGL_RS06000	orphan	-1.89747	peroxiredoxin
Terminator	HTZ78_12350	SGL_RS06030	orphan	-5.66608	trypsin-like peptidase domain-containing
Terminator	HTZ78_13350	SGL_RS06170	orphan	-	-
Terminator	HTZ78_12780	SGL_RS06195	orphan	-2.11636	50S ribosomal protein L7/L12
Terminator	HTZ78_12895	SGL_RS06310	orphan	-	-
Terminator	HTZ78_14050	SGL_RS06805	orphan	-	-
Terminator	HTZ78_14015	SGL_RS06840	orphan	5.15395	Re/Si-specific NAD(P)(+) transhydrogenase
Terminator	HTZ78_13985	SGL_RS06865	orphan	1.72084	isoleucine--tRNA ligase
Terminator	HTZ78_13455	SGL_RS06990	orphan	-	-
Terminator	HTZ78_13470	SGL_RS07010	orphan	-	-
Terminator	HTZ78_14865	SGL_RS07325	orphan	-	-
Terminator	HTZ78_14815	SGL_RS07375	orphan	3.46442	heme-binding protein
Terminator	HTZ78_17930	SGL_RS07505	orphan	-3.41084	Rpn family recombination-promoting
Terminator	HTZ78_14380	SGL_RS07800	orphan	-	-
Terminator	HTZ78_09480	SGL_RS07980	orphan	-	-
Terminator	HTZ78_00330	SGL_RS08075	orphan	-	-
Terminator	HTZ78_00280	SGL_RS08125	orphan	-1.96789	glutamate racemase
Terminator	HTZ78_16435	SGL_RS08225	orphan	-6.46059	DUF1232 domain-containing protein
Terminator	HTZ78_10760	SGL_RS08430	orphan	-	-
Terminator	HTZ78_10735	SGL_RS08450	orphan	-2.50032	MAPEG family protein
Terminator	HTZ78_10655	SGL_RS08525	orphan	2.29525	aquaporin Z
Terminator	HTZ78_01400	SGL_RS08560	orphan	1.24987	IS200/IS605 family element transposase accessory
Terminator	HTZ78_13140	SGL_RS08585	orphan	4.35394	allophycocyanin subunit beta
Terminator	HTZ78_13100	SGL_RS08625	orphan	-	-
Terminator	HTZ78_13040	SGL_RS08785	orphan	-	-
Terminator	HTZ78_08095	SGL_RS08990	orphan	-4.66025	DUF2605 domain-containing protein
Terminator	HTZ78_08180	SGL_RS09105	orphan	-	-
Terminator	HTZ78_07105	SGL_RS09170	orphan	1.65426	class II fructose-bisphosphatase
Terminator	HTZ78_00760	SGL_RS09330	orphan	-	-
Terminator	HTZ78_00720	SGL_RS09370	orphan	-2.15776	superoxide dismutase
Terminator	HTZ78_00415	SGL_RS09595	orphan	3.62171	cytochrome B6
Terminator	HTZ78_00365	SGL_RS09660	orphan	-	-
Terminator	HTZ78_00360	SGL_RS09665	orphan	-1.57287	adenosylhomocysteinase
Terminator	HTZ78_08405	SGL_RS09810	orphan	1.2997	Photosystem I reaction center subunit III
Terminator	HTZ78_09390	SGL_RS09950	orphan	1.71811	ribulose-phosphate 3-epimerase
Terminator	HTZ78_11965	SGL_RS10150	orphan	-	-
Terminator	HTZ78_11955	SGL_RS10160	orphan	1.85462	B12-binding domain-containing radical SAM
Terminator	HTZ78_10490	SGL_RS10230	orphan	-2.7798	nuclear transport factor 2 family protein
Terminator	HTZ78_15435	SGL_RS10265	orphan	-	-
Terminator	HTZ78_15610	SGL_RS10440	orphan	-4.08575	photosystem II q(b) protein
Terminator	HTZ78_15645	SGL_RS10475	orphan	-	-
Terminator	HTZ78_15680	SGL_RS10505	orphan	-	-
Terminator	HTZ78_15695	SGL_RS10520	orphan	-	-
Terminator	HTZ78_12205	SGL_RS10640	orphan	-	-
Terminator	HTZ78_12145	SGL_RS10700	orphan	2.5601	type IV pilus secretin PilQ
Terminator	HTZ78_12120	SGL_RS10725	orphan	-	-
Terminator	HTZ78_12110	SGL_RS10735	orphan	1.8714	NAD(P)H-quinone oxidoreductase subunit J
Terminator	HTZ78_12690	SGL_RS10920	orphan	-1.3563	30S ribosomal protein S10
Terminator	HTZ78_11470	SGL_RS11020	orphan	-	-
Terminator	HTZ78_11440	SGL_RS11055	orphan	-	-
Terminator	HTZ78_13960	SGL_RS11130	orphan	-	-
Terminator	HTZ78_03795	SGL_RS11295	orphan	-3.93573	hypothetical protein
Terminator	HTZ78_13275	SGL_RS11445	orphan	-	-
Terminator	HTZ78_15820	SGL_RS11485	orphan	-	-
Terminator	HTZ78_15885	SGL_RS11550	orphan	-	-
Terminator	HTZ78_15955	SGL_RS11625	orphan	-	-
Terminator	HTZ78_15960	SGL_RS11630	orphan	1.4033	ferredoxin-NADP reductase
Terminator	HTZ78_09185	SGL_RS11695	orphan	-1.07313	hypothetical protein
Terminator	HTZ78_08920	SGL_RS11735	orphan	4.18207	photosystem II manganese-stabilizing
Terminator	HTZ78_09155	SGL_RS11935	orphan	-	-
Terminator	HTZ78_09160	SGL_RS11940	orphan	1.70806	translation initiation factor IF-2
Terminator	HTZ78_16020	SGL_RS11980	orphan	-1.97306	phosphoglycerate kinase
Terminator	HTZ78_16045	SGL_RS12005	orphan	-1.21949	AbrB family transcriptional regulator
Terminator	HTZ78_16085	SGL_RS12045	orphan	1.41823	P-II family nitrogen regulator
Terminator	HTZ78_06560	SGL_RS12140	orphan	-	-
Terminator	HTZ78_02090	SGL_RS12230	orphan	-1.66173	ATP-dependent Clp protease proteolytic subunit
Terminator	HTZ78_02060	SGL_RS12315	orphan	1.95824	hypothetical protein
Terminator	HTZ78_02555	SGL_RS12465	orphan	-	-
Terminator	HTZ78_02615	SGL_RS12505	orphan	-	-
Terminator	HTZ78_08880	SGL_RS12650	orphan	-	-
Terminator	HTZ78_15365	SGL_RS12750	orphan	-	-
Terminator	HTZ78_10890	SGL_RS12880	orphan	-1.14017	photosystem II reaction center protein I
Terminator	HTZ78_07820	SGL_RS12920	orphan	-2.72624	hypothetical protein
Terminator	HTZ78_07810	SGL_RS12930	orphan	2.25112	DUF1257 domain-containing protein
Terminator	HTZ78_07765	SGL_RS12985	orphan	-	-
Terminator	HTZ78_07745	SGL_RS13015	orphan	-	-
Terminator	HTZ78_07665	SGL_RS13065	orphan	-	-
Terminator	HTZ78_10195	SGL_RS13205	orphan	-	-
Terminator	HTZ78_02920	SGL_RS13375	orphan	-	-
Terminator	HTZ78_02905	SGL_RS13385	orphan	-	-
Terminator	HTZ78_02900	SGL_RS13390	orphan	4.71965	glutamate-1-semialdehyde 2,1-aminomutase
Terminator	HTZ78_07250	SGL_RS13555	orphan	-	-
Terminator	HTZ78_16670	SGL_RS13625	orphan	-3.71374	ATP-dependent metallopeptidase FtsH/Yme1/Tma
Terminator	HTZ78_07215	SGL_RS13680	orphan	-	-
Terminator	HTZ78_08360	SGL_RS13945	orphan	-	-
Terminator	HTZ78_10350	SGL_RS14010	orphan	1.53526	30S ribosomal protein S4
Terminator	HTZ78_05050	SGL_RS14045	orphan	-3.74706	hypothetical protein
Terminator	HTZ78_05225	SGL_RS14220	orphan	-	-
Terminator	HTZ78_05235	SGL_RS14225	orphan	1.63905	PspA/IM30 family protein
Terminator	HTZ78_05265	SGL_RS14260	orphan	-	-
Terminator	HTZ78_16115	SGL_RS14495	orphan	1.30996	septal ring lytic transglycosylase RlpA family
Terminator	HTZ78_08755	SGL_RS14825	orphan	2.76934	photosystem II chlorophyll-binding protein CP47
Terminator	HTZ78_02760	SGL_RS14950	orphan	-	-
Terminator	HTZ78_02765	SGL_RS14955	orphan	-	-
Terminator	HTZ78_06660	SGL_RS15040	orphan	-	-
Terminator	HTZ78_03310	SGL_RS15190	orphan	-	-
Terminator	HTZ78_03290	SGL_RS15210	orphan	-	-
Terminator	HTZ78_03180	SGL_RS15320	orphan	-	-
Terminator	HTZ78_01875	SGL_RS15555	orphan	1.22902	ribose-phosphate pyrophosphokinase
Terminator	HTZ78_04615	SGL_RS15650	orphan	-	-
Terminator	HTZ78_11115	SGL_RS15695	orphan	-	-
Terminator	HTZ78_05575	SGL_RS15825	orphan	2.64582	phosphomethylpyrimidine synthase
Terminator	HTZ78_05370	SGL_RS15890	orphan	5.1614	pyruvate, water dikinase
Terminator	HTZ78_09935	SGL_RS16515	orphan	-	-
Terminator	HTZ78_17055	SGL_RS16825	orphan	-1.43223	photosystem II D2 protein (photosystem q(a)
Terminator	HTZ78_17150	SGL_RS16915	orphan	1.69139	trigger factor
Terminator	HTZ78_16525	SGL_RS16955	orphan	-5.06476	site-2 protease family protein
Terminator	HTZ78_08730	SGL_RS17045	orphan	1.29929	type I glyceraldehyde-3-phosphate dehydrogenase
Terminator	HTZ78_08695	SGL_RS17080	orphan	-	-
Terminator	HTZ78_08600	SGL_RS17175	orphan	2.79142	allophycocyanin subunit beta
Terminator	HTZ78_08025	SGL_RS17200	orphan	-	-
Terminator	HTZ78_08005	SGL_RS17210	orphan	-1.16594	NifU family protein
Terminator	HTZ78_07965	SGL_RS17245	orphan	-	-
Terminator	HTZ78_07880	SGL_RS17340	orphan	-	-
Terminator	HTZ78_07870	SGL_RS17360	orphan	-	-
Terminator	HTZ78_09675	SGL_RS17380	orphan	-1.41105	glutamate synthase large subunit
Terminator	HTZ78_06190	SGL_RS17600	orphan	6.75341	phycobilisome rod-core linker polypeptide
Terminator	HTZ78_06830	SGL_RS17655	orphan	7.83466	ferredoxin:protochlorophyllide reductase
Terminator	HTZ78_06855	SGL_RS17675	orphan	-	-
Terminator	HTZ78_06915	SGL_RS17740	orphan	1.38387	phosphoglucomutase
Terminator	HTZ78_03430	SGL_RS18085	orphan	-	-
Terminator	HTZ78_03555	SGL_RS18195	orphan	1.71661	argininosuccinate synthase
Terminator	HTZ78_03725	SGL_RS18350	orphan	-2.59148	elongation factor 4
Terminator	HTZ78_09870	SGL_RS19120	orphan	-	-
Terminator	HTZ78_17520	SGL_RS01255	orphan	-2.1408	MarR family transcriptional regulator
Terminator	HTZ78_04715	SGL_RS02560	orphan	-	-
Terminator	HTZ78_01310	SGL_RS02825	orphan	-1.6801	translational GTPase TypA
Terminator	HTZ78_00130	SGL_RS03060	orphan	3.04361	phosphoadenosine phosphosulfate reductase
Terminator	HTZ78_13770	SGL_RS03235	orphan	-4.83587	C-3',4' desaturase CrtD
Terminator	HTZ78_13625	SGL_RS03355	orphan	-	-
Terminator	HTZ78_04525	SGL_RS03820	orphan	1.96512	universal stress protein
Terminator	HTZ78_07460	SGL_RS04050	orphan	-	-
Terminator	HTZ78_00935	SGL_RS04410	orphan	3.80862	photosystem II protein PsbQ
Terminator	HTZ78_00995	SGL_RS05000	orphan	-	-
Terminator	HTZ78_01515	SGL_RS05430	orphan	-	-
Terminator	HTZ78_11645	SGL_RS06535	orphan	-	-
Terminator	HTZ78_14080	SGL_RS06775	orphan	-	-
Terminator	HTZ78_13395	SGL_RS06930	orphan	-3.02235	hypothetical protein
Terminator	HTZ78_15140	SGL_RS07110	orphan	-	-
Terminator	HTZ78_14670	SGL_RS07525	orphan	1.84806	CDGSH iron-sulfur domain-containing protein
Terminator	HTZ78_14500	SGL_RS07685	orphan	-3.41771	hypothetical protein
Terminator	HTZ78_09510	SGL_RS08005	orphan	-1.6938	hypothetical protein
Terminator	HTZ78_16485	SGL_RS08275	orphan	-	-
Terminator	HTZ78_10125	SGL_RS09150	orphan	-	-
Terminator	HTZ78_00755	SGL_RS09335	orphan	-	-
Terminator	HTZ78_00735	SGL_RS09360	orphan	-	-
Terminator	HTZ78_08400	SGL_RS09805	orphan	1.64248	photosystem I reaction center subunit IX
Terminator	HTZ78_13310	SGL_RS09885	orphan	-	-
Terminator	HTZ78_12020	SGL_RS10090	orphan	-	-
Terminator	HTZ78_15450	SGL_RS10280	orphan	-	-
Terminator	HTZ78_15465	SGL_RS10295	orphan	-	-
Terminator	HTZ78_15470	SGL_RS10300	orphan	-	-
Terminator	HTZ78_15550	SGL_RS10380	orphan	5.40221	oxygen-independent coproporphyrinogen III
Terminator	HTZ78_15555	SGL_RS10385	orphan	5.70703	heme oxygenase (biliverdin-producing)
Terminator	HTZ78_11225	SGL_RS10850	orphan	-	-
Terminator	HTZ78_01370	SGL_RS11345	orphan	-	-
Terminator	HTZ78_09005	SGL_RS11820	orphan	-	-
Terminator	HTZ78_05295	SGL_RS12280	orphan	1.31436	chloride channel protein
Terminator	HTZ78_02460	SGL_RS12365	orphan	-3.10709	nucleoside-diphosphate kinase
Terminator	HTZ78_02540	SGL_RS12450	orphan	1.71249	2,3-bisphosphoglycerate-independent
Terminator	HTZ78_02585	SGL_RS12475	orphan	2.77622	cation-translocating P-type ATPase
Terminator	HTZ78_08200	SGL_RS13790	orphan	-	-
Terminator	HTZ78_10370	SGL_RS14030	orphan	1.5101	GAF domain-containing protein
Terminator	HTZ78_05240	SGL_RS14230	orphan	1.2081	hypothetical protein
Terminator	HTZ78_02250	SGL_RS14675	orphan	-	-
Terminator	HTZ78_03425	SGL_RS15140	orphan	4.6597	elongation factor G
Terminator	HTZ78_03305	SGL_RS15195	orphan	-	-
Terminator	HTZ78_03060	SGL_RS15440	orphan	-	-
Terminator	HTZ78_12080	SGL_RS15715	orphan	-	-
Terminator	HTZ78_09255	SGL_RS16740	orphan	-	-
Terminator	HTZ78_10400	SGL_RS16990	orphan	-	-
Terminator	HTZ78_07975	SGL_RS17240	orphan	1.84388	photosystem I reaction center subunit PsaK
Terminator	HTZ78_06805	SGL_RS17630	orphan	2.21508	glucosylglycerol 3-phosphatase
Terminator	HTZ78_06840	SGL_RS17660	orphan	7.93973	ferredoxin:protochlorophyllide reductase
Terminator	HTZ78_06980	SGL_RS17820	orphan	4.2697	photosystem I reaction center protein subunit
Terminator	HTZ78_11390	SGL_RS18020	orphan	-	-
Terminator	HTZ78_03565	SGL_RS18205	orphan	-2.52905	hypothetical protein
Terminator	HTZ78_04695	SGL_RS18650	orphan	-	-
Terminator	HTZ78_12980	SGL_RS18710	orphan	-	-
Terminator	HTZ78_15060	SGL_RS18765	orphan	-4.21613	chlorophyll A-B binding protein
Terminator	HTZ78_14860	SGL_RS18770	orphan	-2.6572	photosystem II reaction center protein PsbN
Terminator	HTZ78_02100	-	specific	-	-
Terminator	HTZ78_02835	-	specific	-	-
Terminator	HTZ78_02870	-	specific	-	-
Terminator	HTZ78_03395	-	specific	-	-
Terminator	HTZ78_03605	-	specific	-	-
Terminator	HTZ78_03630	-	specific	-	-
Terminator	HTZ78_03920	-	specific	-	-
Terminator	HTZ78_04480	-	specific	-	-
Terminator	HTZ78_04730	-	specific	-	-
Terminator	HTZ78_06630	-	specific	-	-
Terminator	HTZ78_06675	-	specific	-	-
Terminator	HTZ78_07470	-	specific	-	-
Terminator	HTZ78_07615	-	specific	-	-
Terminator	HTZ78_08785	-	specific	-	-
Terminator	HTZ78_08860	-	specific	-	-
Terminator	HTZ78_11155	-	specific	-	-
Terminator	HTZ78_11550	-	specific	-	-
Terminator	HTZ78_13150	-	specific	-	-
Terminator	HTZ78_13160	-	specific	-	-
Terminator	HTZ78_13170	-	specific	-	-
Terminator	HTZ78_13205	-	specific	-	-
Terminator	HTZ78_13725	-	specific	-	-
Terminator	HTZ78_15135	-	specific	-	-
Terminator	HTZ78_15715	-	specific	-	-
Terminator	HTZ78_16125	-	specific	-	-
Terminator	HTZ78_16170	-	specific	-	-
Terminator	HTZ78_17415	-	specific	-	-
Terminator	HTZ78_17940	-	specific	-	-
Terminator	HTZ78_17945	-	specific	-	-
