# Supplementary material for: Multi-Omic Analyses Reveal Habitat Adaptation of Marine Cyanobacterium Synechocystis sp. PCC 7338
Source: Front Microbiol. 2021 May 13;12:667450. doi: 10.3389/fmicb.2021.667450 (PMC8155712; doi:10.3389/fmicb.2021.667450)
Supplement: Supplementary file 5 [file Data_Sheet_4.XLSX]

## Sheet: Sheet1
Supplementary Data S4. Fold changes between orthologs of Synechocystis sp. PCC 7338 and Synechocystis sp. PCC 6803
Gene ID	log2FC	DESeq2 Padj	Function	KO ID
HTZ78_00030	0.279581	0.59148	aminotransferase class I/II-fold pyridoxal	-
HTZ78_00035	-0.604418	0.114253	alanine dehydrogenase	K00259
HTZ78_00040	-1.85179	9.51465e-11	pyridoxine 5'-phosphate synthase	K03474
HTZ78_00050	0.230247	NA	hypothetical protein	-
HTZ78_00060	-0.136866	NA	peptide-methionine (R)-S-oxide reductase MsrB	K07305
HTZ78_00065	-2.54588	1.66345e-12	trypsin-like peptidase domain-containing	-
HTZ78_00070	-0.332545	0.242823	response regulator transcription factor	-
HTZ78_00075	2.70662	7.29813e-11	Gfo/Idh/MocA family oxidoreductase	K00214
HTZ78_00080	-0.917472	0.174895	spore maturation protein	K06374
HTZ78_00085	0.195271	0.542702	nucleoside recognition protein	K06373
HTZ78_00090	0.845299	0.00041415	4-alpha-glucanotransferase	K00705
HTZ78_00095	-0.0994024	0.860489	VOC family protein	K08234
HTZ78_00100	-2.59371	1.35634e-21	thiamine-phosphate kinase	K00946
HTZ78_00105	0.141353	0.558735	diguanylate cyclase	K02488
HTZ78_00110	-0.34149	0.221077	MASE1 domain-containing protein	-
HTZ78_00115	-2.58262	0.000138015	GNAT family N-acetyltransferase	K03830
HTZ78_00120	1.17994	7.34083e-07	hypothetical protein	-
HTZ78_00125	1.20549	4.4619e-07	protoporphyrinogen oxidase HemJ	K08973
HTZ78_00130	3.04361	3.51711e-22	phosphoadenosine phosphosulfate reductase	K00390
HTZ78_00135	-1.56838	1.54682e-07	heat-inducible transcriptional repressor HrcA	K03705
HTZ78_00145	-0.765021	0.0593937	shikimate kinase	K00891
HTZ78_00150	3.29127	2.4776e-47	transaldolase	K00616
HTZ78_00155	0.655169	0.0109766	DUF2862 domain-containing protein	-
HTZ78_00160	0.818816	4.26217e-05	ArsA family ATPase	-
HTZ78_00165	-0.371571	0.0976986	peptide-methionine (S)-S-oxide reductase MsrA	K07304
HTZ78_00170	1.56687	4.26564e-06	DUF2288 domain-containing protein	-
HTZ78_00175	-0.0852902	0.776433	tetratricopeptide repeat protein	-
HTZ78_00180	-0.719349	0.00545811	J domain-containing protein	K03205
HTZ78_00185	-0.426228	0.237417	thylakoid membrane photosystem I accumulation	-
HTZ78_00190	1.80872	NA	hypothetical protein	-
HTZ78_00195	0.0723088	0.819582	glycosyltransferase	K13500
HTZ78_00200	0.467233	0.0683343	HEAT repeat domain-containing protein	-
HTZ78_00205	-1.0737	9.30919e-05	prephenate dehydratase	K04518
HTZ78_00215	-0.589736	0.0910455	MASE1 domain-containing protein	K03413
HTZ78_00230	1.26992	NA	LPS export ABC transporter periplasmic protein	-
HTZ78_00235	0.551502	0.0392508	DNA mismatch repair protein MutS	K03555
HTZ78_00240	-0.222186	0.436729	sigma-70 family RNA polymerase sigma factor	K03088
HTZ78_00245	1.37902	7.54329e-08	hypothetical protein	-
HTZ78_00255	-0.0995907	0.744012	deoxyribodipyrimidine photo-lyase	K01669
HTZ78_00260	-1.48962	NA	ribosomal protein S18-alanine	K03789
HTZ78_00265	-3.46503	7.62751e-23	hypothetical protein	-
HTZ78_00270	-0.626273	0.0486907	NAD(P)/FAD-dependent oxidoreductase	K03885
HTZ78_00275	-4.28618	1.55465e-57	Rieske 2Fe-2S domain-containing protein	-
HTZ78_00280	-1.96789	2.69716e-17	glutamate racemase	K01776
HTZ78_00285	0.730978	0.00205496	N-acetylmuramoyl-L-alanine amidase	K01448
HTZ78_00290	-1.98301	4.856e-11	NAD(P)/FAD-dependent oxidoreductase	K17872
HTZ78_00295	-1.53871	0.0010577	type 1 glutamine amidotransferase	K07009
HTZ78_00300	-1.85467	3.21959e-07	hypothetical protein	-
HTZ78_00310	-2.37181	5.96365e-21	peptide ABC transporter substrate-binding	K02035
HTZ78_00315	-3.56644	4.41471e-17	photosystem II reaction center protein Psb28	K08904
HTZ78_00320	-1.32081	0.000472747	DUF1499 domain-containing protein	-
HTZ78_00325	-0.787524	0.0333337	transcriptional repressor	K09825
HTZ78_00330	0.821741	0.000133716	peroxiredoxin	K24157
HTZ78_00355	-6.55797	3.40553e-09	hypothetical protein	-
HTZ78_00360	-1.57287	1.53355e-08	adenosylhomocysteinase	K01251
HTZ78_00365	-0.472035	0.159591	RelA/SpoT family protein	K01139
HTZ78_00370	-3.6353	4.23692e-09	heterocyst frequency control protein PatD	-
HTZ78_00375	-3.27708	9.19925e-20	hypothetical protein	-
HTZ78_00380	-0.310236	NA	hybrid sensor histidine kinase/response	-
HTZ78_00385	-2.52798	3.5963e-12	peptide chain release factor N(5)-glutamine	K02493
HTZ78_00390	-0.234776	NA	TldD/PmbA family protein	K03568
HTZ78_00405	-0.792817	0.0316203	efflux RND transporter permease subunit	K03296
HTZ78_00410	-3.42027	6.82342e-30	3-dehydroquinate synthase	K01735
HTZ78_00415	3.62171	4.42524e-24	cytochrome B6	-
HTZ78_00420	2.53034	8.10923e-20	porphobilinogen synthase	K01698
HTZ78_00425	1.50667	2.07005e-06	glycosyltransferase family 2 protein	-
HTZ78_00435	-2.24876	4.59525e-06	DUF29 domain-containing protein	-
HTZ78_00460	-3.10876	1.57517e-16	glycosyltransferase family 2 protein	-
HTZ78_00500	-0.897332	0.0480104	DUF2442 domain-containing protein	-
HTZ78_00530	-1.68247	0.0024852	Txe/YoeB family addiction module toxin	K19158
HTZ78_00535	-2.0897	6.00051e-06	type II toxin-antitoxin system Phd/YefM family	K19159
HTZ78_00540	-1.10194	0.111517	hypothetical protein	-
HTZ78_00545	-2.03223	3.14004e-13	DUF29 domain-containing protein	-
HTZ78_00555	-0.641792	NA	GIY-YIG nuclease family protein	-
HTZ78_00560	-1.32537	NA	single-stranded DNA-binding protein	K03111
HTZ78_00565	2.07281	5.64508e-10	tyrosine--tRNA ligase	K01866
HTZ78_00570	1.90347	1.64917e-09	magnesium chelatase ATPase subunit I	K03405
HTZ78_00580	-0.974614	0.000802253	S-(hydroxymethyl)glutathione dehydrogenase/class	K00121
HTZ78_00585	-0.829842	0.000534231	S-formylglutathione hydrolase	K01070
HTZ78_00590	-2.43607	0.000938453	hypothetical protein	-
HTZ78_00595	-3.16744	3.23028e-15	fimbrial protein	-
HTZ78_00600	0.0965984	0.840785	cupin domain-containing protein	K11312
HTZ78_00605	-1.33034	9.39893e-11	aspartate aminotransferase family protein	K00821
HTZ78_00610	-1.25752	1.24322e-05	NAD-binding protein	K10716
HTZ78_00615	-0.428561	0.291225	DUF1449 family protein	-
HTZ78_00620	1.51553	NA	Uma2 family endonuclease	-
HTZ78_00625	2.06033	0.00511055	HugZ family protein	K07226
HTZ78_00640	0.432672	0.135032	NAD-dependent epimerase/dehydratase family	K06118
HTZ78_00645	1.08455	NA	tRNA (N6-isopentenyl	K06168
HTZ78_00655	-0.217949	0.381141	sugar transferase	-
HTZ78_00660	-1.5639	0.00245031	glutaredoxin family protein	K06191
HTZ78_00665	-1.38279	2.14277e-06	apolipoprotein N-acyltransferase	K03820
HTZ78_00670	-1.79918	3.75283e-07	hypothetical protein	-
HTZ78_00675	0.483278	0.105802	isochorismate synthase	K02552
HTZ78_00685	-0.516964	0.455117	lipoate--protein ligase family protein	K03800
HTZ78_00690	0.302341	0.305639	GTPase HflX	K03665
HTZ78_00695	1.36093	6.67046e-05	aldo/keto reductase	K07079
HTZ78_00700	-0.757462	0.00465721	pentapeptide repeat-containing protein	-
HTZ78_00705	-1.10196	0.0024884	2-carboxy-1,4-naphthoquinone phytyltransferase	K23094
HTZ78_00710	-1.82576	2.66232e-07	hypothetical protein	-
HTZ78_00715	-0.33819	0.272386	3-isopropylmalate dehydrogenase	K00052
HTZ78_00720	-2.15776	1.46886e-06	superoxide dismutase	K04564
HTZ78_00730	0.600548	0.0606877	DUF3288 family protein	-
HTZ78_00735	0.890978	0.000120579	putative bicarbonate transporter, IctB family	K18814
HTZ78_00740	-1.46972	6.70913e-10	photosystem II biogenesis protein Psp29	-
HTZ78_00745	0.545368	0.0338215	NAD(+) kinase	K00858
HTZ78_00750	-1.61884	2.47766e-06	hypothetical protein	K04752
HTZ78_00755	-0.613957	NA	sodium-dependent bicarbonate transport family	K07086
HTZ78_00760	-0.816771	0.00063517	photosystem II oxygen evolving complex protein	K02717
HTZ78_00765	-0.12721	0.670085	ketoacyl-ACP synthase III	K00648
HTZ78_00770	4.63557	NA	phosphate acyltransferase PlsX	K03621
HTZ78_00780	2.70848	2.69096e-20	ATPase	K03498
HTZ78_00785	-0.456817	0.0870355	glycosyltransferase family 4 protein	K19002
HTZ78_00790	-0.433121	0.0638717	adenosyl-hopene transferase HpnH	-
HTZ78_00815	-2.03418	7.4246e-12	GNAT family N-acetyltransferase	-
HTZ78_00820	0.724452	0.00885479	ATP-binding protein	K06915
HTZ78_00825	1.71364	3.17588e-10	MCE family protein	K02067
HTZ78_00830	1.61279	1.14624e-07	ABC transporter ATP-binding protein	K02065
HTZ78_00835	-1.84785	4.989e-05	hypothetical protein	K03469
HTZ78_00845	1.59509	4.725e-11	NAD(P)H-dependent glycerol-3-phosphate	K00057
HTZ78_00850	0.730616	0.0609734	N-acetyltransferase family protein	K03823
HTZ78_00855	0.670736	0.0302777	type I glutamate--ammonia ligase	K01915
HTZ78_00860	2.00289	5.4208e-20	response regulator	K20976
HTZ78_00865	-2.22085	5.4591e-16	PleD family two-component system response	K11444
HTZ78_00870	0.50097	0.0315603	FKBP-type peptidyl-prolyl cis-trans isomerase	-
HTZ78_00875	-5.47736	4.29826e-62	5-formyltetrahydrofolate cyclo-ligase	K01934
HTZ78_00880	0.0683196	0.873646	HAD family hydrolase	K01091
HTZ78_00885	2.96254	7.60027e-19	class I SAM-dependent methyltransferase	-
HTZ78_00890	-2.17077	1.90587e-07	hypothetical protein	-
HTZ78_00895	-5.80452	NA	TerD family protein	K05795
HTZ78_00905	0.357336	0.12786	glutamate decarboxylase	K01580
HTZ78_00910	0.513796	0.259975	DUF433 domain-containing protein	-
HTZ78_00915	0.680499	0.203045	DUF5615 family PIN-like protein	-
HTZ78_00920	4.4874	4.68376e-52	carbon-nitrogen hydrolase family protein	K01506
HTZ78_00925	0.711755	0.0196706	urease accessory protein UreD	K03190
HTZ78_00935	3.80862	1.48472e-63	photosystem II protein PsbQ	-
HTZ78_00940	0.796374	0.00883066	prohibitin family protein	-
HTZ78_00945	-1.33142	0.00347422	gamma carbonic anhydrase family protein	-
HTZ78_00950	-0.15877	0.721163	hypothetical protein	-
HTZ78_00955	-1.03245	0.079342	hypothetical protein	-
HTZ78_00960	-0.242478	0.632377	HNH endonuclease	-
HTZ78_00965	2.29869	3.42524e-10	dienelactone hydrolase family protein	K01061
HTZ78_00970	3.29683	4.78821e-22	acetate kinase	K00925
HTZ78_00975	-1.84154	5.3035e-13	tRNA (guanosine(46)-N7)-methyltransferase TrmB	K03439
HTZ78_00980	0.90266	0.00111962	cytochrome d ubiquinol oxidase subunit II	K00426
HTZ78_00985	1.18381	4.3023e-05	cytochrome ubiquinol oxidase subunit I	K00425
HTZ78_00990	0.54346	0.0822659	Uma2 family endonuclease	-
HTZ78_00995	0.202629	0.504685	signal peptidase I	K03100
HTZ78_01000	-1.56147	1.06226e-08	hypothetical protein	-
HTZ78_01005	3.25678	9.38693e-27	class I SAM-dependent methyltransferase	-
HTZ78_01010	-1.93265	3.65897e-09	reverse transcriptase-like protein	K03469
HTZ78_01015	-1.14401	NA	hypothetical protein	-
HTZ78_01020	0.278939	NA	thylakoid-associated protein	-
HTZ78_01025	1.92858	3.04223e-07	hypothetical protein	-
HTZ78_01030	-2.7125	5.50938e-09	response regulator	K07658
HTZ78_01035	3.07641	8.98688e-12	VOC family protein	-
HTZ78_01040	2.27659	3.77272e-12	mechanosensitive ion channel family protein	K22044
HTZ78_01050	-2.47059	3.84073e-19	leucyl aminopeptidase	K01255
HTZ78_01060	1.21597	0.00494682	transglutaminase family protein	-
HTZ78_01065	-0.637163	0.145608	glycosyltransferase family 4 protein	K12994
HTZ78_01070	-0.27793	0.210029	hybrid sensor histidine kinase/response	K11527
HTZ78_01075	1.23719	5.59806e-06	response regulator	K11527
HTZ78_01080	2.86022	NA	F0F1 ATP synthase subunit beta	K02112
HTZ78_01085	3.74154	2.79332e-23	F0F1 ATP synthase subunit epsilon	K02114
HTZ78_01090	1.97008	2.04916e-09	insulinase family protein	K07263
HTZ78_01095	3.44036	NA	beta-ketoacyl-ACP synthase	K09458
HTZ78_01100	4.53144	NA	Ni/Fe hydrogenase subunit alpha	K00436
HTZ78_01105	1.54375	3.48042e-05	type II toxin-antitoxin system VapC family	-
HTZ78_01115	3.66421	1.04501e-23	oxidoreductase	K18007
HTZ78_01120	3.90126	2.30281e-40	bidirectional hydrogenase complex protein HoxU	K05588
HTZ78_01125	3.61228	4.52647e-34	Uma2 family endonuclease	-
HTZ78_01130	4.30364	4.02175e-29	bidirectional NAD-reducing hydrogenase	K05587
HTZ78_01135	1.73375	2.6012e-14	bidirectional hydrogenase complex protein HoxE	K05586
HTZ78_01140	-2.92283	1.61982e-13	hypothetical protein	-
HTZ78_01145	0.986261	NA	hydrogenase formation protein HypD	K04654
HTZ78_01150	1.99171	1.04535e-15	dTDP-4-dehydrorhamnose reductase	K00067
HTZ78_01155	1.36125	1.59024e-11	peptide-methionine (S)-S-oxide reductase MsrA	K07304
HTZ78_01160	0.50298	0.0124581	glycogen synthase GlgA	K00703
HTZ78_01165	-3.62579	6.0282e-26	TetR/AcrR family transcriptional regulator	-
HTZ78_01170	0.924611	NA	GNAT family N-acetyltransferase	-
HTZ78_01175	0.465255	0.0555402	ABC transporter ATP-binding protein	K01990
HTZ78_01180	-0.50516	0.134113	hypothetical protein	-
HTZ78_01185	-0.178926	0.464117	class I SAM-dependent methyltransferase	K15256
HTZ78_01190	-0.68503	0.0377252	mechanosensitive ion channel family protein	-
HTZ78_01215	0.160487	NA	cadmium-translocating P-type ATPase	K01534
HTZ78_01220	4.13884	NA	metal ABC transporter permease	K11602
HTZ78_01225	2.79673	NA	metal ABC transporter ATP-binding protein	K11607
HTZ78_01230	-0.241197	NA	metal ABC transporter substrate-binding protein	K11604
HTZ78_01250	-3.92848	3.58481e-42	DUF429 domain-containing protein	-
HTZ78_01255	0.355386	0.222007	alpha-E domain-containing protein	-
HTZ78_01260	-3.86054	9.02798e-24	DUF29 domain-containing protein	-
HTZ78_01265	2.69892	3.36887e-38	dihydrolipoyl dehydrogenase	K00382
HTZ78_01270	2.63314	5.84135e-24	CRR6 family NdhI maturation factor	-
HTZ78_01275	-1.31526	1.16103e-08	HEAT repeat domain-containing protein	-
HTZ78_01280	-0.1396	0.666115	UbiX family flavin prenyltransferase	K03186
HTZ78_01285	-3.29534	9.21957e-21	hypothetical protein	-
HTZ78_01290	-1.62765	1.22107e-08	universal stress protein	-
HTZ78_01295	1.53068	NA	EAL domain-containing protein	-
HTZ78_01300	-0.862069	NA	EAL domain-containing protein	-
HTZ78_01305	-0.561275	0.0890248	EAL domain-containing protein	-
HTZ78_01310	-1.6801	6.62094e-11	translational GTPase TypA	K06207
HTZ78_01325	-1.479	4.79937e-10	aldo/keto reductase	K05275
HTZ78_01330	-0.0598486	0.817854	trypsin-like peptidase domain-containing	-
HTZ78_01335	-0.127367	0.631602	hypothetical protein	-
HTZ78_01340	-0.625138	NA	proline--tRNA ligase	K01881
HTZ78_01345	-2.22811	9.61845e-17	late competence development ComFB family	-
HTZ78_01350	0.675658	0.0244534	DUF3084 domain-containing protein	-
HTZ78_01355	-0.958901	1.15419e-05	global nitrogen regulator NtcA	K21561
HTZ78_01360	-3.6743	1.06037e-16	hypothetical protein	-
HTZ78_01365	-0.0439764	0.898339	alpha/beta hydrolase	-
HTZ78_01370	-0.600344	0.022215	fructose bisphosphate aldolase	K01623
HTZ78_01375	-1.77148	4.61529e-10	aldo/keto reductase	K00002
HTZ78_01380	2.11138	8.54493e-15	PAS domain-containing protein	-
HTZ78_01385	1.37807	5.00528e-09	EAL domain-containing response regulator	-
HTZ78_01390	2.05789	NA	hypothetical protein	-
HTZ78_01395	0.656721	NA	pentapeptide repeat-containing protein	-
HTZ78_01400	1.24987	0.00694785	IS200/IS605 family element transposase accessory	K07496
HTZ78_01405	0.684399	0.093323	NUDIX hydrolase	K03574
HTZ78_01410	0.752944	0.00398948	argininosuccinate lyase	K01755
HTZ78_01420	-0.322924	NA	PP2C family protein-serine/threonine	K07315
HTZ78_01425	-0.236834	NA	TIGR03279 family radical SAM protein	-
HTZ78_01440	1.4481	2.46816e-12	VacB/RNase II family 3'-5' exoribonuclease	K12573
HTZ78_01445	-1.25634	8.73583e-07	hypothetical protein	-
HTZ78_01450	-3.10046	8.63562e-27	hypothetical protein	-
HTZ78_01455	-0.0346971	0.925818	putative toxin-antitoxin system toxin component,	K07063
HTZ78_01460	2.80552	7.10291e-10	FAD-dependent oxidoreductase	-
HTZ78_01465	1.22551	0.000313536	glycosyltransferase family 39 protein	-
HTZ78_01470	-2.43906	8.60827e-25	dihydropteroate synthase	K00796
HTZ78_01475	0.271588	0.299342	glyoxalase-like domain protein	-
HTZ78_01480	1.97813	1.43712e-13	nicotinate-nucleotide adenylyltransferase	K00969
HTZ78_01485	1.44146	NA	coproporphyrinogen III oxidase	-
HTZ78_01490	-0.581438	0.0381117	YbjN domain-containing protein	-
HTZ78_01495	1.26585	1.26212e-05	response regulator	-
HTZ78_01500	1.16814	0.000847547	ACP S-malonyltransferase	K00645
HTZ78_01505	1.05405	1.31693e-05	copper-translocating P-type ATPase	K17686
HTZ78_01515	-0.796404	0.00260433	hypothetical protein	-
HTZ78_01520	-1.03264	2.80789e-05	ABC transporter ATP-binding protein	K06147
HTZ78_01525	2.2039	NA	hypothetical protein	-
HTZ78_01530	0.932128	NA	prepilin-type N-terminal cleavage/methylation	-
HTZ78_01535	1.98547	NA	type II secretion system protein	-
HTZ78_01545	0.281682	0.486368	Crp/Fnr family transcriptional regulator	K10914
HTZ78_01550	0.347409	0.259961	DUF58 domain-containing protein	-
HTZ78_01555	1.40053	1.30636e-05	Na(+)/H(+) antiporter subunit B	K05566
HTZ78_01560	1.72119	5.3357e-08	DUF4040 domain-containing protein	K07242
HTZ78_01565	-0.415618	0.30842	monovalent cation/H(+) antiporter subunit G	K05571
HTZ78_01570	-0.75602	0.0947379	hypothetical protein	K05570
HTZ78_01575	-1.21179	0.0203982	cation:proton antiporter	K05569
HTZ78_01580	0.480842	0.193529	cation:proton antiporter	K05568
HTZ78_01585	2.53689	1.42936e-07	NADH-quinone oxidoreductase subunit K	K05567
HTZ78_01590	0.981806	2.30865e-05	hypothetical protein	-
HTZ78_01595	-1.35739	3.17645e-07	MBL fold metallo-hydrolase	-
HTZ78_01605	3.64965	3.96404e-42	hypothetical protein	-
HTZ78_01610	0.583808	0.0963249	ABC transporter ATP-binding protein	K02031
HTZ78_01615	-0.664716	0.0042707	fibrillin	-
HTZ78_01620	-2.4806	2.09894e-18	PBP1A family penicillin-binding protein	-
HTZ78_01625	-1.56071	6.97111e-07	hypothetical protein	-
HTZ78_01630	-1.19254	7.16307e-06	hypothetical protein	-
HTZ78_01635	-0.608288	0.0261204	trans-splicing intein-formed DNA polymerase III	K02337
HTZ78_01640	0.830901	0.000178664	M23 family metallopeptidase	-
HTZ78_01645	-2.51531	6.50467e-13	heavy-metal-associated domain-containing	K07213
HTZ78_01650	-3.96552	7.89967e-20	NAD-dependent epimerase/dehydratase family	K00091
HTZ78_01655	-4.35198	6.96345e-42	aspartoacylase	K01437
HTZ78_01660	-0.573308	0.051741	hypothetical protein	-
HTZ78_01670	-3.10322	1.25749e-09	hypothetical protein	-
HTZ78_01675	-0.820135	0.0003871	hypothetical protein	-
HTZ78_01680	-0.600607	NA	hypothetical protein	-
HTZ78_01685	1.02424	0.00176835	phycocyanin subunit beta	K02285
HTZ78_01690	1.77164	1.7939e-08	phycocyanin subunit alpha	K02284
HTZ78_01695	2.34409	NA	phycobilisome linker polypeptide	K02286
HTZ78_01700	1.71046	1.50071e-09	phycobilisome linker polypeptide	K02286
HTZ78_01705	0.239631	0.440632	phycobilisome linker polypeptide	K02287
HTZ78_01710	0.523344	0.0843783	serine--tRNA ligase	K01875
HTZ78_01715	-0.795624	0.0261641	DUF1995 family protein	-
HTZ78_01720	-3.92028	3.8613e-18	TIGR02450 family Trp-rich protein	-
HTZ78_01725	-1.61817	6.86203e-08	SLBB domain-containing protein	K01991
HTZ78_01730	0.112503	0.821504	ATP-dependent helicase	K10742
HTZ78_01735	2.72846	5.92834e-28	DNA ligase	-
HTZ78_01740	2.33018	NA	ferredoxin	K02230
HTZ78_01745	-0.809647	0.00187363	DUF1350 family protein	-
HTZ78_01750	2.40891	NA	SpoIID/LytB domain-containing protein	K06381
HTZ78_01755	2.46221	NA	alpha/beta hydrolase	K06999
HTZ78_01760	2.28323	0.000492793	7,8-didemethyl-8-hydroxy-5-deazariboflavin	K11780
HTZ78_01785	0.365126	0.545851	glycosyl transferase	-
HTZ78_01790	0.469718	0.25314	TetR/AcrR family transcriptional regulator	-
HTZ78_01795	-1.50122	0.000285216	hypothetical protein	-
HTZ78_01800	0.648609	0.0773681	divergent PAP2 family protein	K09775
HTZ78_01805	0.199534	0.394557	GAF domain-containing protein	-
HTZ78_01810	-9.19159	6.5847e-186	high light inducible protein	-
HTZ78_01825	1.47784	2.8186e-10	caspase family protein	-
HTZ78_01830	2.1379	2.54407e-13	flavin-dependent dehydrogenase	K14605
HTZ78_01835	-1.06755	3.56054e-08	ABC transporter ATP-binding protein	K18889
HTZ78_01840	-0.761603	0.00455758	glucokinase	K00845
HTZ78_01845	-0.643439	0.0217906	Crp/Fnr family transcriptional regulator	-
HTZ78_01850	0.944465	0.000679842	hypothetical protein	-
HTZ78_01855	3.41663	8.13553e-36	creatininase family protein	K01470
HTZ78_01860	0.0619595	0.860383	AI-2E family transporter	-
HTZ78_01865	3.69856	1.51407e-22	tRNA preQ1(34) S-adenosylmethionine	K07568
HTZ78_01870	-1.23232	0.000699237	ATP-dependent dethiobiotin synthetase BioD	K01935
HTZ78_01875	1.22902	1.83991e-10	ribose-phosphate pyrophosphokinase	K00948
HTZ78_01880	1.64604	1.81133e-13	DUF2808 domain-containing protein	-
HTZ78_01885	2.62979	1.08464e-27	FAD-dependent oxidoreductase	K00316
HTZ78_01900	2.56302	NA	type I methionyl aminopeptidase	K01265
HTZ78_01905	1.50848	0.000277899	SDR family oxidoreductase	-
HTZ78_01935	-3.08164	9.6272e-15	nuclear transport factor 2 family protein	K09958
HTZ78_01950	-4.36587	2.46466e-06	DUF760 domain-containing protein	-
HTZ78_01955	2.97526	1.59871e-42	RNA methyltransferase	K03437
HTZ78_01960	4.29366	1.01626e-72	glycerol kinase GlpK	K00864
HTZ78_01965	5.41023	2.24786e-81	alpha-amylase	-
HTZ78_01970	5.15428	2.56154e-84	glucosylglycerol-phosphate synthase	-
HTZ78_01975	3.16208	5.98979e-29	glycerol-3-phosphate dehydrogenase	K00111
HTZ78_01980	2.96515	2.88888e-34	lipoprotein	-
HTZ78_01985	5.53112	2.84635e-56	hypothetical protein	-
HTZ78_01990	2.19226	1.5452e-26	hypothetical protein	K03531
HTZ78_01995	2.30152	2.00554e-16	hypothetical protein	-
HTZ78_02005	4.39278	1.87262e-17	hypothetical protein	-
HTZ78_02010	1.72174	NA	hypothetical protein	K04771
HTZ78_02015	0.0328776	0.937878	DUF3782 domain-containing protein	-
HTZ78_02020	-1.18966	0.00578301	DUF938 domain-containing protein	K16868
HTZ78_02025	0.424781	0.37312	bifunctional	K11752
HTZ78_02030	0.896497	0.00355568	DUF2256 domain-containing protein	-
HTZ78_02035	1.44366	9.96845e-11	insulinase family protein	K07263
HTZ78_02040	-1.47349	2.10824e-08	Mrp/NBP35 family ATP-binding protein	K03593
HTZ78_02045	-0.508877	0.0244504	glutamine-hydrolyzing carbamoyl-phosphate	K01956
HTZ78_02050	-1.95013	3.68938e-17	helix-turn-helix domain-containing protein	-
HTZ78_02055	-0.5073	0.0408669	NTP transferase domain-containing protein	K16881
HTZ78_02060	1.95824	9.80282e-14	hypothetical protein	-
HTZ78_02070	-2.7223	1.08059e-11	hypothetical protein	-
HTZ78_02075	-0.478281	0.167454	DUF3134 domain-containing protein	-
HTZ78_02080	1.54502	NA	S-methyl-5'-thioadenosine phosphorylase	K00772
HTZ78_02085	3.56933	NA	aminopeptidase P N-terminal domain-containing	K01262
HTZ78_02090	-1.66173	3.24002e-11	ATP-dependent Clp protease proteolytic subunit	K01358
HTZ78_02095	-2.29838	8.1888e-26	ATP-dependent Clp protease proteolytic subunit	K01358
HTZ78_02105	1.43168	1.14441e-08	type IV pilus twitching motility protein PilT	K02669
HTZ78_02110	-2.67924	3.16436e-28	efflux RND transporter periplasmic adaptor	K02005
HTZ78_02115	-1.12753	3.19777e-06	efflux RND transporter permease subunit	K03296
HTZ78_02125	-3.08648	5.12936e-09	type II toxin-antitoxin system VapC family	K07065
HTZ78_02130	1.02959	0.000448876	ATP-dependent chaperone ClpB	K03695
HTZ78_02140	-1.59107	4.76908e-09	UMP kinase	K09903
HTZ78_02145	-0.894855	4.69812e-05	ribosome recycling factor	K02838
HTZ78_02150	1.46503	3.73917e-08	branched-chain amino acid ABC transporter	K11955
HTZ78_02155	0.253486	0.332581	DUF3153 domain-containing protein	-
HTZ78_02160	-2.84786	1.98693e-25	saccharopine dehydrogenase NADP-binding	-
HTZ78_02165	-1.30558	1.33299e-08	glycoside hydrolase family 9 protein	K01179
HTZ78_02170	1.45493	2.31472e-05	tetratricopeptide repeat protein	-
HTZ78_02175	0.159674	NA	TldD/PmbA family protein	K03592
HTZ78_02185	-0.443916	NA	Uma2 family endonuclease	-
HTZ78_02205	2.66239	5.6246e-12	type II toxin-antitoxin system HicB family	-
HTZ78_02210	1.31996	0.00079455	type II toxin-antitoxin system HicA family	-
HTZ78_02215	0.955319	3.9389e-06	methionine synthase	K00548
HTZ78_02220	-1.64085	0.00267552	membrane protein insertion efficiency factor	K08998
HTZ78_02225	0.931291	8.9779e-06	GNAT family N-acetyltransferase	-
HTZ78_02230	-0.685528	0.0647735	DUF2839 domain-containing protein	-
HTZ78_02235	0.379529	0.22648	HAMP domain-containing histidine kinase	-
HTZ78_02240	0.552155	0.149515	hypothetical protein	-
HTZ78_02245	-1.01494	0.00232543	ferredoxin--nitrite reductase	-
HTZ78_02250	-0.794261	0.000867785	peptidylprolyl isomerase	-
HTZ78_02255	1.16655	2.44104e-07	AAA family ATPase	K07028
HTZ78_02260	-0.492474	0.0609734	glutamate--tRNA ligase	K01885
HTZ78_02270	-1.99634	0.0628367	acyl-CoA thioesterase	K12073
HTZ78_02275	0.137653	0.565698	efflux RND transporter periplasmic adaptor	K03585
HTZ78_02280	-0.702683	0.00565575	ABC transporter ATP-binding protein/permease	K02471
HTZ78_02285	2.39493	1.20491e-09	DUF3252 domain-containing protein	-
HTZ78_02290	1.86481	2.74183e-07	pentapeptide repeat-containing protein	-
HTZ78_02295	1.33719	5.01558e-07	YggT family protein	K02221
HTZ78_02300	0.913115	7.35033e-05	CoB--CoM heterodisulfide reductase iron-sulfur	K00241
HTZ78_02310	-1.85004	4.45999e-09	RNA polymerase sigma factor SigC	K03087
HTZ78_02315	0.571	0.113301	ergothioneine biosynthesis protein EgtC	K07008
HTZ78_02320	-4.60067	6.57662e-90	DUF4912 domain-containing protein	K09942
HTZ78_02325	-2.04835	4.43022e-14	helix-hairpin-helix domain-containing protein	-
HTZ78_02330	0.925962	0.0320172	hypothetical protein	K06894
HTZ78_02335	1.19329	1.68718e-05	TolB family protein	K03641
HTZ78_02340	-1.07674	0.0001474	ribose-5-phosphate isomerase RpiA	K01807
HTZ78_02345	-2.46382	4.33932e-31	RNA-binding protein	-
HTZ78_02350	0.611505	0.130028	rhodanese	-
HTZ78_02355	0.0454299	0.840795	SpoIID/LytB domain-containing protein	K06381
HTZ78_02360	-1.31209	2.0617e-08	hypothetical protein	K03832
HTZ78_02365	-0.902758	0.00414765	YraN family protein	K07460
HTZ78_02370	1.05356	0.00155525	competence/damage-inducible protein A	K03742
HTZ78_02375	-2.58963	5.34207e-20	GTP cyclohydrolase I FolE	K01495
HTZ78_02380	-1.81437	2.49929e-09	bifunctional pyr operon transcriptional	K02825
HTZ78_02385	-0.203486	0.702634	hypothetical protein	-
HTZ78_02390	2.57452	4.28458e-16	carbamoyl-phosphate synthase large subunit	K01955
HTZ78_02400	0.183599	0.550279	DUF3177 family protein	-
HTZ78_02405	1.46633	2.08958e-07	glutamate-5-semialdehyde dehydrogenase	K00147
HTZ78_02410	5.54364	1.10225e-56	urea ABC transporter ATP-binding subunit UrtE	K11963
HTZ78_02430	1.70475	0.00169277	dTDP-4-dehydrorhamnose 3,5-epimerase	K01790
HTZ78_02435	1.83497	3.62948e-10	hypothetical protein	-
HTZ78_02440	0.525368	0.0220891	pyruvate dehydrogenase (acetyl-transferring) E1	K00161
HTZ78_02445	-0.379635	0.166965	MFS transporter	-
HTZ78_02450	-1.48968	4.7393e-08	exodeoxyribonuclease III	K01142
HTZ78_02455	-2.87607	6.15069e-32	DUF3750 domain-containing protein	-
HTZ78_02460	-3.10709	2.36115e-56	nucleoside-diphosphate kinase	K00940
HTZ78_02480	-0.135581	0.701084	S-methyl-5-thioribose-1-phosphate isomerase	K08963
HTZ78_02485	-0.483864	0.127985	1-acyl-sn-glycerol-3-phosphate acyltransferase	K00655
HTZ78_02490	0.830649	0.00212675	M48 family metalloprotease	-
HTZ78_02495	-0.20221	0.541204	collagen-like protein	-
HTZ78_02500	-1.47207	0.000354278	hypothetical protein	K20266
HTZ78_02505	-2.23524	5.06439e-13	hypothetical protein	-
HTZ78_02510	0.202839	NA	family 10 glycosylhydrolase	-
HTZ78_02515	0.831687	0.00447226	TspO/MBR family protein	K05770
HTZ78_02520	0.883216	0.00295304	circadian clock protein KaiC	K08482
HTZ78_02525	0.897183	0.0049197	PCP reductase family protein	-
HTZ78_02530	1.97285	3.06772e-13	glycosyltransferase family 2 protein	K20534
HTZ78_02535	1.84027	9.67005e-10	alpha/beta hydrolase	-
HTZ78_02540	1.71249	1.69783e-16	2,3-bisphosphoglycerate-independent	K15633
HTZ78_02545	1.27195	8.55627e-06	preprotein translocase subunit SecG	K03075
HTZ78_02550	-0.650037	0.0237809	hypothetical protein	-
HTZ78_02555	-0.540018	0.0120095	2-oxo acid dehydrogenase subunit E2	K00627
HTZ78_02565	-5.54688	3.86246e-17	type II toxin-antitoxin system RelE/ParE family	K07334
HTZ78_02580	1.32872	NA	DUF3318 domain-containing protein	-
HTZ78_02585	2.77622	7.95544e-35	cation-translocating P-type ATPase	K01533
HTZ78_02595	-2.14645	6.73195e-13	YebC/PmpR family DNA-binding transcriptional	-
HTZ78_02600	-0.0761599	0.719741	glutamate--cysteine ligase	-
HTZ78_02605	0.189545	0.502172	tRNA	K03216
HTZ78_02610	0.795749	0.000131445	peptidoglycan DD-metalloendopeptidase family	K08259
HTZ78_02615	3.28621	NA	ribosome-associated translation inhibitor RaiA	K05808
HTZ78_02620	-1.10071	0.00571559	lipoyl(octanoyl) transferase LipB	K03801
HTZ78_02625	-0.205268	NA	hypothetical protein	-
HTZ78_02635	1.47893	1.68337e-09	glycogen synthase GlgA	K00703
HTZ78_02640	2.38909	4.6657e-08	DUF1830 domain-containing protein	-
HTZ78_02645	-5.55401	4.07976e-110	B12-binding domain-containing radical SAM	-
HTZ78_02650	-2.72569	4.21684e-11	RNA polymerase sigma factor, RpoD/SigA family	K03087
HTZ78_02655	2.13695	1.63287e-07	GTPase Era	K03595
HTZ78_02660	1.04684	1.82426e-05	hybrid sensor histidine kinase/response	K06596
HTZ78_02665	2.60614	6.99467e-25	alpha-mannosidase	K01191
HTZ78_02670	1.44781	6.88491e-07	ABC transporter permease	K02034
HTZ78_02675	3.55369	7.19764e-12	MEKHLA domain-containing protein	-
HTZ78_02680	1.87785	3.19612e-08	pentapeptide repeat-containing protein	-
HTZ78_02685	-2.15803	9.95912e-05	NUDIX hydrolase	K03574
HTZ78_02690	-1.26065	1.20083e-06	aspartate 1-decarboxylase	K01579
HTZ78_02695	-0.935608	NA	malate dehydrogenase	K00024
HTZ78_02700	-2.38552	3.76969e-20	NAD(P)H-quinone oxidoreductase subunit O	-
HTZ78_02705	-0.552061	0.0688405	DUF2811 domain-containing protein	-
HTZ78_02710	2.4037	NA	aminoacyl-tRNA hydrolase	K01056
HTZ78_02715	0.454606	0.132178	30S ribosomal protein PSRP-3	K19032
HTZ78_02720	-0.137045	0.640905	hypothetical protein	K16915
HTZ78_02725	0.724272	0.01079	ABC transporter substrate-binding protein	K11954
HTZ78_02730	1.00203	8.13684e-06	cation:proton antiporter	-
HTZ78_02740	0.894567	0.000733506	type I methionyl aminopeptidase	K01265
HTZ78_02745	-1.67398	4.40715e-09	ferredoxin:thioredoxin reductase	K17892
HTZ78_02750	-2.51464	4.80706e-20	alpha/beta hydrolase	K00627
HTZ78_02760	0.280328	0.316267	hypothetical protein	-
HTZ78_02765	-0.435143	0.0569101	flavin reductase	-
HTZ78_02770	-4.49991	2.98287e-65	PHP domain-containing protein	K07053
HTZ78_02775	-0.833004	0.00273884	DUF2779 domain-containing protein	K02600
HTZ78_02780	0.214959	0.327782	hypothetical protein	-
HTZ78_02785	-1.38097	1.41964e-05	translation initiation factor	K03113
HTZ78_02795	-2.04259	2.19185e-07	DNA polymerase III subunit delta	K02340
HTZ78_02800	-3.56709	2.00801e-22	hypothetical protein	-
HTZ78_02805	-6.16551	2.40063e-22	hypothetical protein	-
HTZ78_02815	2.6635	9.4588e-15	DUF2752 domain-containing protein	-
HTZ78_02820	3.13917	NA	CD225/dispanin family protein	-
HTZ78_02825	2.3994	1.45566e-09	CYTH domain-containing protein	K01768
HTZ78_02830	1.5959	1.0957e-07	hydantoinase B/oxoprolinase family protein	K01469
HTZ78_02865	0.901713	NA	ribulose bisphosphate carboxylase small subunit	K01602
HTZ78_02875	1.67411	8.31194e-06	form I ribulose bisphosphate carboxylase large	K01601
HTZ78_02880	-4.33981	3.79787e-41	S41 family peptidase	K03797
HTZ78_02885	-0.284403	0.276541	NTP transferase domain-containing protein	K15669
HTZ78_02890	0.120128	0.668499	L-threonylcarbamoyladenylate synthase	K07566
HTZ78_02895	-2.10896	9.95543e-14	murein transglycosylase A	K08304
HTZ78_02900	4.71965	4.3464e-88	glutamate-1-semialdehyde 2,1-aminomutase	K01845
HTZ78_02905	0.214231	0.434009	fructose-bisphosphate aldolase class II	K01624
HTZ78_02910	-0.502028	0.0977495	1-deoxy-D-xylulose-5-phosphate reductoisomerase	K00099
HTZ78_02920	-0.108247	NA	ATP-dependent Clp protease ATP-binding subunit	K03696
HTZ78_02925	-0.142223	0.639394	exonuclease subunit SbcD	K03547
HTZ78_02930	0.264869	0.304965	flavin reductase family protein	-
HTZ78_02935	1.57335	1.30215e-05	DUF1190 domain-containing protein	-
HTZ78_02940	1.68958	NA	glutathionylspermidine synthase family protein	-
HTZ78_02945	2.2487	2.08157e-06	hypothetical protein	-
HTZ78_02950	2.20144	1.25596e-07	GNAT family N-acetyltransferase	K03789
HTZ78_02955	-0.298968	0.323825	hypothetical protein	-
HTZ78_02960	1.09546	0.00176801	histidine--tRNA ligase	K01892
HTZ78_02975	-4.24945	2.45374e-24	ABC transporter permease	K02033
HTZ78_02980	0.778354	NA	DUF2808 domain-containing protein	-
HTZ78_02985	-1.4792	7.7676e-06	saccharopine dehydrogenase-like oxidoreductase	-
HTZ78_03010	-1.11462	0.00024667	30S ribosomal protein S21	K02970
HTZ78_03015	-1.45903	0.00198847	energy-coupling factor ABC transporter	K16787
HTZ78_03020	0.846749	0.00409132	hypothetical protein	-
HTZ78_03030	0.641974	0.00171707	L-glutamate gamma-semialdehyde dehydrogenase	K13821
HTZ78_03035	0.60443	0.226536	mechanosensitive ion channel	-
HTZ78_03040	-2.07931	1.7014e-05	DedA family protein	K01077
HTZ78_03045	-1.12652	3.66652e-06	LL-diaminopimelate aminotransferase	K10206
HTZ78_03050	-1.99541	1.28968e-15	hypothetical protein	-
HTZ78_03055	-1.77372	1.88386e-12	DUF2974 domain-containing protein	K01046
HTZ78_03060	3.33337	NA	protochlorophyllide oxidoreductase	K00218
HTZ78_03065	2.46561	3.99354e-14	TolB family protein	K03641
HTZ78_03070	1.14197	NA	hypothetical protein	-
HTZ78_03075	0.051802	NA	cobalamin biosynthesis protein CobW	K02234
HTZ78_03080	-2.61116	2.69059e-27	DevA family ABC transporter ATP-binding protein	K02003
HTZ78_03085	-1.04487	0.00297854	response regulator	-
HTZ78_03090	1.58086	2.84806e-05	circadian clock protein KaiB	K08481
HTZ78_03095	1.4177	6.56137e-07	class I SAM-dependent methyltransferase	-
HTZ78_03100	1.86582	1.65117e-10	Uma2 family endonuclease	-
HTZ78_03105	-1.46881	3.9389e-06	imidazoleglycerol-phosphate dehydratase HisB	K01693
HTZ78_03110	1.79813	9.8746e-06	ABC transporter ATP-binding protein	K01990
HTZ78_03115	1.3119	0.011502	two pore domain potassium channel family	-
HTZ78_03120	1.26544	2.57953e-05	SulP family inorganic anion transporter	K03321
HTZ78_03125	-2.22955	1.16721e-10	class I SAM-dependent methyltransferase	-
HTZ78_03130	-3.41052	1.91226e-13	J domain-containing protein	K05516
HTZ78_03135	1.69701	NA	TIGR04283 family arsenosugar biosynthesis	-
HTZ78_03140	1.13917	0.00159031	aldehyde dehydrogenase family protein	K00128
HTZ78_03145	2.14954	1.27174e-09	4-hydroxyphenylpyruvate dioxygenase	K00457
HTZ78_03150	0.275099	0.324451	methyltransferase domain-containing protein	K05928
HTZ78_03155	-0.381641	0.395248	NAD(P)/FAD-dependent oxidoreductase	K02292
HTZ78_03160	1.84351	2.67094e-07	Hsp70 family protein	-
HTZ78_03165	-0.616982	0.0275508	threonine--tRNA ligase	K01868
HTZ78_03170	2.14097	4.64022e-17	imidazole glycerol phosphate synthase subunit	K02501
HTZ78_03175	-3.07514	1.52502e-30	N-acetyl-gamma-glutamyl-phosphate reductase	K00145
HTZ78_03180	0.792862	NA	DEAD/DEAH box helicase	K05592
HTZ78_03185	-4.5909	3.10558e-46	30S ribosomal protein S12 methylthiotransferase	K14441
HTZ78_03190	-2.27046	7.33117e-24	response regulator transcription factor	K07657
HTZ78_03195	-1.24294	2.29917e-06	ribonuclease HI	K03469
HTZ78_03200	-2.26933	1.44506e-06	hypothetical protein	-
HTZ78_03205	-1.38191	9.10233e-09	type II/IV secretion system protein	K02652
HTZ78_03210	-2.1615	3.98184e-14	6-carboxytetrahydropterin synthase QueD	K01737
HTZ78_03215	-0.955783	0.000336795	D-sedoheptulose 7-phosphate isomerase	K03271
HTZ78_03220	-0.6973	0.109084	HAD family hydrolase	K03273
HTZ78_03225	-2.94113	2.15959e-29	hypothetical protein	-
HTZ78_03230	-4.97967	8.25203e-44	TRC40/GET3/ArsA family transport-energizing	K01551
HTZ78_03235	2.0328	5.18264e-10	SufS family cysteine desulfurase	K11717
HTZ78_03240	-1.18933	5.46256e-05	Fe-S cluster assembly protein SufD	K09015
HTZ78_03245	-1.58816	1.60556e-05	Fe-S cluster assembly ATPase SufC	K09013
HTZ78_03250	-4.16785	2.84992e-62	Fe-S cluster assembly protein SufB	K09014
HTZ78_03255	-6.10377	6.27374e-95	iron-sulfur cluster biosynthesis transcriptional	K09012
HTZ78_03260	-0.761629	0.000281349	Hpt domain-containing protein	-
HTZ78_03265	-0.240739	0.422155	16S rRNA (guanine(527)-N(7))-methyltransferase	K03501
HTZ78_03270	0.454854	0.0556948	DivIVA domain-containing protein	K07456
HTZ78_03275	-2.88331	2.13886e-15	pantetheine-phosphate adenylyltransferase	K00954
HTZ78_03280	-1.58223	4.48454e-07	diguanylate cyclase	-
HTZ78_03285	-3.52038	2.0424e-14	RrF2 family transcriptional regulator	K13643
HTZ78_03290	-0.362211	0.226439	AbrB family transcriptional regulator	-
HTZ78_03295	-1.21434	1.20779e-06	succinate dehydrogenase iron-sulfur subunit	K00240
HTZ78_03300	0.0345115	0.894016	hypothetical protein	-
HTZ78_03305	0.324609	0.254996	hypothetical protein	-
HTZ78_03310	0.150494	0.555978	NAD(P)H-quinone oxidoreductase subunit 5	K05577
HTZ78_03315	-0.124027	NA	Ycf34 family protein	-
HTZ78_03320	-1.27965	0.00193747	CCA tRNA nucleotidyltransferase	K00974
HTZ78_03345	1.13234	0.0205586	AbrB/MazE/SpoVT family DNA-binding	K07172
HTZ78_03350	2.05445	1.60408e-06	type II toxin-antitoxin system PemK/MazF family	K07171
HTZ78_03355	-6.4169	1.12728e-104	nucleotidyltransferase family protein	K07075
HTZ78_03390	-3.06543	2.59112e-31	EAL domain-containing protein	-
HTZ78_03400	0.357479	0.259961	hypothetical protein	-
HTZ78_03405	2.19549	1.46583e-17	amidase	K01426
HTZ78_03410	-4.88439	1.94334e-140	ferrochelatase	K01772
HTZ78_03415	-2.10948	9.10198e-10	class I SAM-dependent methyltransferase	K03183
HTZ78_03420	-0.91557	0.00824057	phosphoribosylformylglycinamidine cyclo-ligase	K01933
HTZ78_03425	4.6597	4.63136e-72	elongation factor G	K02355
HTZ78_03430	-0.63707	NA	molecular chaperone HtpG	K04079
HTZ78_03435	0.707674	0.00313389	glucose-1-phosphate adenylyltransferase	K00975
HTZ78_03440	1.20663	1.22818e-07	TIGR03943 family protein	K08986
HTZ78_03445	-1.52214	6.51023e-07	SH3 domain-containing protein	-
HTZ78_03450	-1.50553	7.84555e-08	anhydro-N-acetylmuramic acid kinase	K09001
HTZ78_03455	0.295481	0.456933	peptide chain release factor 1	K02835
HTZ78_03460	0.737484	0.170578	DUF3727 domain-containing protein	-
HTZ78_03465	-0.373418	0.23311	5'/3'-nucleotidase SurE	K03787
HTZ78_03470	-0.956773	0.0056741	photosystem II q(b) protein	K02703
HTZ78_03475	-1.72627	0.00322405	isoprenylcysteine carboxylmethyltransferase	-
HTZ78_03480	-1.05417	0.125133	class I SAM-dependent methyltransferase	-
HTZ78_03485	-2.95829	NA	rhodanese-like domain-containing protein	-
HTZ78_03490	-5.74051	4.8139e-108	DUF2892 domain-containing protein	-
HTZ78_03495	-6.96062	2.81408e-137	cytochrome b6-f complex iron-sulfur subunit	K02636
HTZ78_03500	-4.63279	5.0951e-39	DUF2214 family protein	K08983
HTZ78_03515	-2.79098	2.17312e-17	hypothetical protein	-
HTZ78_03520	-2.55908	2.81321e-17	PspA/IM30 family protein	K03969
HTZ78_03525	-0.215061	NA	homocysteine S-methyltransferase family protein	K00547
HTZ78_03530	0.685153	0.0571099	ABC transporter permease	K19341
HTZ78_03535	0.603914	NA	DUF1269 domain-containing protein	-
HTZ78_03540	-1.23973	NA	NAD(P)-dependent alcohol dehydrogenase	K12957
HTZ78_03545	1.81222	2.18428e-08	carboxylesterase family protein	K03929
HTZ78_03555	1.71661	5.41252e-09	argininosuccinate synthase	K01940
HTZ78_03560	1.04331	0.0024852	HAD family hydrolase	K01091
HTZ78_03565	-2.52905	1.12715e-21	hypothetical protein	-
HTZ78_03570	-0.357794	NA	5-(carboxyamino)imidazole ribonucleotide	K01589
HTZ78_03575	0.196244	0.440632	pentapeptide repeat-containing protein	-
HTZ78_03580	-1.45964	6.34813e-08	hypothetical protein	-
HTZ78_03585	1.22573	0.000350326	cofactor assembly of complex C subunit B	-
HTZ78_03590	-0.963234	NA	DUF2993 domain-containing protein	-
HTZ78_03610	1.6377	6.87611e-07	NAD-dependent epimerase/dehydratase	-
HTZ78_03615	0.617518	0.0602452	ABC transporter ATP-binding protein	K01990
HTZ78_03620	1.8327	2.42658e-05	ABC transporter permease	K09690
HTZ78_03635	-2.59756	6.1277e-27	ribonucleotide-diphosphate reductase subunit	K00526
HTZ78_03640	0.406456	0.317096	carbamate kinase	K00926
HTZ78_03645	1.35439	NA	GTPase	K05716
HTZ78_03650	0.0624084	0.871659	family 10 glycosylhydrolase	-
HTZ78_03655	0.505178	0.0558983	cyclic nucleotide-binding domain-containing	-
HTZ78_03660	0.924432	0.00298646	recombinase RecA	K03553
HTZ78_03665	-0.619044	0.0279452	ABC transporter permease	K02004
HTZ78_03670	1.08064	0.0180808	transcriptional repressor	K03711
HTZ78_03675	0.999289	0.00292904	creatininase family protein	K01470
HTZ78_03680	-0.658051	0.00824563	bifunctional	K00602
HTZ78_03685	0.0873135	0.82814	hypothetical protein	-
HTZ78_03690	1.04606	0.000697501	class I SAM-dependent methyltransferase	-
HTZ78_03695	-0.575563	0.0189406	DUF3067 family protein	-
HTZ78_03700	-1.49613	5.63467e-13	protein kinase	-
HTZ78_03705	0.0805559	NA	NAD(P)/FAD-dependent oxidoreductase	K00384
HTZ78_03710	1.6619	1.59024e-11	hypothetical protein	-
HTZ78_03715	-0.380504	0.13505	hypothetical protein	-
HTZ78_03720	0.798314	NA	DNA polymerase III subunit alpha	K02337
HTZ78_03725	-2.59148	1.42047e-36	elongation factor 4	K03596
HTZ78_03730	1.45418	2.39432e-06	circadian clock protein KaiB	K08481
HTZ78_03735	2.24083	5.947e-10	circadian clock protein KaiC	K08482
HTZ78_03740	0.611296	NA	DUF4230 domain-containing protein	-
HTZ78_03745	0.785939	0.0548248	SRPBCC family protein	-
HTZ78_03750	0.600583	0.0324806	9,9'-di-cis-zeta-carotene desaturase	K00514
HTZ78_03755	3.15178	5.45945e-36	insulinase family protein	K07263
HTZ78_03760	5.35005	3.14138e-50	cobalt-precorrin-8X methylmutase	K06042
HTZ78_03765	-0.896813	0.000362524	Mur ligase family protein	K23393
HTZ78_03770	-1.98285	2.69576e-10	hypothetical protein	-
HTZ78_03775	-1.18407	5.80003e-07	carboxylating nicotinate-nucleotide	K00767
HTZ78_03790	-0.961201	2.74247e-05	NfeD family protein	K07340
HTZ78_03795	-3.93573	5.07967e-76	hypothetical protein	-
HTZ78_03800	1.58866	5.83633e-13	phosphoenolpyruvate carboxylase	K01595
HTZ78_03805	2.40478	5.93394e-15	response regulator transcription factor	-
HTZ78_03825	0.269792	0.188051	phenylalanine--tRNA ligase subunit beta	K01890
HTZ78_03830	-0.676692	0.0301444	BLUF domain-containing protein	-
HTZ78_03835	-1.08656	3.66652e-06	response regulator	K02657
HTZ78_03840	-3.0106	3.20845e-24	EAL domain-containing protein	-
HTZ78_03845	0.710229	0.00811244	NAD+ synthase	K01950
HTZ78_03850	0.438402	NA	NUDIX hydrolase	K03574
HTZ78_03855	3.32911	1.6034e-21	DNA-formamidopyrimidine glycosylase	K10563
HTZ78_03860	2.29882	5.37867e-10	photosystem I reaction center subunit IV	K02693
HTZ78_03870	-1.54165	1.39609e-09	hybrid sensor histidine kinase/response	K11527
HTZ78_03880	2.71571	6.2064e-21	type 2 isopentenyl-diphosphate Delta-isomerase	K01823
HTZ78_03885	1.49526	4.91188e-07	CoA-binding protein	K01902
HTZ78_03890	0.970304	0.00373122	NDP-sugar synthase	K00966
HTZ78_03895	-5.6615	2.13891e-53	HEAT repeat domain-containing protein	-
HTZ78_03900	-4.20824	1.2624e-33	(2Fe-2S)-binding protein	-
HTZ78_03905	-1.38899	7.87722e-11	FHA domain-containing protein	-
HTZ78_03910	0.261356	0.443818	alanine--glyoxylate aminotransferase family	K00436
HTZ78_03925	2.9748	1.67116e-32	phosphoglucomutase/phosphomannomutase family	K01835
HTZ78_03930	-1.81575	7.27338e-09	DNA repair protein RecO	K03584
HTZ78_03935	0.852209	0.00808915	hypothetical protein	-
HTZ78_03945	1.93857	NA	phosphate ABC transporter ATP-binding protein	K02036
HTZ78_03950	3.17322	NA	phosphate ABC transporter permease PstA	K02038
HTZ78_03955	5.02737	1.16729e-36	phosphate ABC transporter permease subunit PstC	K02037
HTZ78_03960	4.59801	NA	phosphate ABC transporter substrate-binding	K02040
HTZ78_03965	-4.98223	1.30288e-79	MFS transporter	-
HTZ78_03970	-0.805357	0.000991368	DUF2973 domain-containing protein	-
HTZ78_03975	4.81327	5.35469e-70	adenine phosphoribosyltransferase	K00759
HTZ78_03985	-0.839747	0.0817471	hypothetical protein	-
HTZ78_03990	1.1417	1.18872e-07	sulfite reductase, ferredoxin dependent	K00392
HTZ78_03995	1.67334	4.03763e-11	FTR1 family protein	K07243
HTZ78_04000	0.280912	0.32511	DNA polymerase III subunit beta	K02338
HTZ78_04005	-1.74785	5.8014e-10	tryptophan synthase subunit alpha	K01695
HTZ78_04010	-2.62823	1.35078e-14	pentapeptide repeat-containing protein	-
HTZ78_04015	-1.93647	NA	DUF1622 domain-containing protein	-
HTZ78_04020	-2.75645	8.64454e-14	LL-diaminopimelate aminotransferase	K10206
HTZ78_04045	4.25196	7.52812e-46	UbiD family decarboxylase	K03182
HTZ78_04055	0.175631	NA	precorrin-3B C(17)-methyltransferase	K13541
HTZ78_04060	-1.38878	2.82712e-09	DUF4335 domain-containing protein	-
HTZ78_04065	1.18356	2.85072e-06	3-deoxy-7-phosphoheptulonate synthase	K03856
HTZ78_04070	-0.496762	0.121335	PAM68 family protein	-
HTZ78_04075	-1.79226	7.66496e-16	30S ribosomal protein S15	K02956
HTZ78_04080	0.179602	0.663515	permease	K07089
HTZ78_04085	-0.238098	0.596927	tetratricopeptide repeat protein	-
HTZ78_04095	0.199708	0.470624	allophycocyanin	K02095
HTZ78_04100	-0.567685	0.0140258	methionine adenosyltransferase	K00789
HTZ78_04105	-2.01421	5.3792e-12	tRNA dihydrouridine(20/20a) synthase DusA	K05539
HTZ78_04110	-4.16633	2.85632e-32	Uma2 family endonuclease	-
HTZ78_04115	-2.62722	2.09736e-16	translation initiation factor IF-3	K02520
HTZ78_04120	-0.66562	0.0143704	hypothetical protein	-
HTZ78_04125	-1.61593	4.6115e-06	metal-binding protein	-
HTZ78_04135	-2.88085	6.8307e-44	AAA family ATPase	K16554
HTZ78_04140	-1.82391	4.53261e-11	Uma2 family endonuclease	-
HTZ78_04150	-0.533221	0.0342873	ABC transporter permease	K09690
HTZ78_04155	-0.384441	0.516705	hypothetical protein	K07133
HTZ78_04180	-2.82023	9.2455e-19	Uma2 family endonuclease	-
HTZ78_04240	-2.12975	1.19883e-08	type II toxin-antitoxin system HicA family	K07339
HTZ78_04250	-5.13726	5.6402e-69	DUF29 domain-containing protein	-
HTZ78_04255	-3.76015	6.7252e-39	Uma2 family endonuclease	-
HTZ78_04265	-2.68721	2.20258e-15	ABC transporter ATP-binding protein	K09691
HTZ78_04275	-2.32723	1.92317e-13	FkbM family methyltransferase	-
HTZ78_04280	-2.68263	1.24072e-17	glycosyltransferase	K12992
HTZ78_04285	-2.72534	1.14576e-12	cyclase family protein	K07130
HTZ78_04290	-3.50081	3.66305e-22	acylneuraminate cytidylyltransferase family	K00983
HTZ78_04295	-0.782211	0.0212961	phosphoglycerate dehydrogenase	K00058
HTZ78_04300	-1.52267	4.32409e-06	SDR family oxidoreductase	-
HTZ78_04305	-3.53119	2.00099e-43	DUF115 domain-containing protein	-
HTZ78_04355	-0.730352	0.00521874	Uma2 family endonuclease	-
HTZ78_04360	-0.844205	0.00215833	DUF29 domain-containing protein	-
HTZ78_04420	-4.53058	7.91392e-40	glycosyltransferase	K00712
HTZ78_04425	-4.49532	1.64988e-68	DUF874 family protein	-
HTZ78_04430	-3.91448	6.55403e-24	Uma2 family endonuclease	-
HTZ78_04435	-3.37093	1.36529e-26	colanic acid biosynthesis acetyltransferase	K03818
HTZ78_04440	-1.7564	6.46324e-12	glycosyltransferase family 4 protein	-
HTZ78_04445	-1.85366	2.10658e-07	esterase-like activity of phytase family	-
HTZ78_04450	0.523432	0.0919405	FAD-binding oxidoreductase	-
HTZ78_04455	-1.19625	4.60529e-05	hypothetical protein	-
HTZ78_04460	2.81724	8.38355e-18	hypothetical protein	K08994
HTZ78_04465	-0.031549	NA	succinate--CoA ligase subunit beta	K01903
HTZ78_04470	-2.28567	5.44439e-35	hypothetical protein	K05794
HTZ78_04485	-0.660121	0.0570407	glycosyltransferase family 2 protein	-
HTZ78_04495	-2.18215	1.18467e-07	GTPase ObgE	K03979
HTZ78_04500	-2.52823	1.32291e-09	hypothetical protein	-
HTZ78_04505	2.77632	3.13238e-11	hydroxyacylglutathione hydrolase	K01069
HTZ78_04510	0.91833	NA	dihydroorotase	K01465
HTZ78_04515	4.26968	1.87311e-48	ammonium transporter	K03320
HTZ78_04520	1.27699	5.49952e-07	hybrid sensor histidine kinase/response	K11527
HTZ78_04525	1.96512	5.58673e-09	universal stress protein	-
HTZ78_04535	-1.00409	0.000534231	adenylyl-sulfate kinase	K00860
HTZ78_04540	-2.15582	5.02698e-17	MotA/TolQ/ExbB proton channel family protein	K03561
HTZ78_04545	-1.11177	1.93934e-05	biopolymer transporter ExbD	K03559
HTZ78_04550	-5.01435	8.2428e-74	16S rRNA (cytosine(967)-C(5))-methyltransferase	K03500
HTZ78_04560	2.90069	2.93053e-36	calcium/sodium antiporter	K07301
HTZ78_04565	0.242443	0.317137	histidinol dehydrogenase	K00013
HTZ78_04570	-0.885124	0.0331015	response regulator transcription factor	K07658
HTZ78_04575	-1.48221	1.6927e-10	undecaprenyl/decaprenyl-phosphate	K02851
HTZ78_04580	-2.80559	0.133877	(2Fe-2S)-binding protein	-
HTZ78_04585	-3.04194	2.39252e-28	hypothetical protein	-
HTZ78_04605	-1.24629	4.64579e-06	pyruvate kinase	K00873
HTZ78_04610	-0.637219	0.0356246	NAD(P)/FAD-dependent oxidoreductase	K07007
HTZ78_04615	0.758274	0.000239182	thioredoxin	K03671
HTZ78_04620	0.161204	0.580507	asparaginase	K01424
HTZ78_04625	-0.728782	0.0218759	CGLD27 family protein	-
HTZ78_04630	0.113407	0.669982	UDP-N-acetylglucosamine 2-epimerase	K01791
HTZ78_04635	1.65125	1.19047e-06	sodium:glutamate symporter	K03312
HTZ78_04640	-1.01306	0.000215582	chorismate mutase	K06208
HTZ78_04645	-0.355785	0.264225	tetratricopeptide repeat protein	-
HTZ78_04655	0.183079	0.70561	precorrin-4 C(11)-methyltransferase	K05936
HTZ78_04665	-2.37111	2.76888e-22	BlaI/MecI/CopY family transcriptional regulator	-
HTZ78_04670	-0.501113	0.0933568	M56 family metallopeptidase	-
HTZ78_04675	-1.6313	3.43052e-05	thioredoxin-dependent thiol peroxidase	K03564
HTZ78_04680	2.2602	2.52803e-08	hypothetical protein	-
HTZ78_04685	-1.14774	0.00023246	MTH1187 family thiamine-binding protein	-
HTZ78_04690	2.94209	1.83941e-53	universal stress protein	K06149
HTZ78_04695	1.04658	NA	photosystem II reaction center protein M	-
HTZ78_04700	2.14668	6.68285e-15	histone deacetylase	-
HTZ78_04705	2.37553	6.73748e-26	agmatinase	K01480
HTZ78_04710	1.6354	5.77406e-11	peptidylprolyl isomerase	K03768
HTZ78_04715	-0.296554	0.231357	photosystem I assembly protein Ycf4	-
HTZ78_04720	-2.33597	5.94425e-09	GH3 auxin-responsive promoter family protein	-
HTZ78_04725	-1.53383	NA	amino acid ABC transporter substrate-binding	K02030
HTZ78_04735	-1.97003	6.86019e-16	DUF1818 family protein	-
HTZ78_04740	-2.58722	3.087e-21	ostA-like family protein	K09774
HTZ78_04745	-1.76051	5.24747e-10	LPS export ABC transporter ATP-binding protein	K06861
HTZ78_04750	1.6542	1.70209e-06	precorrin-6A reductase	K05895
HTZ78_04755	4.63307	NA	photosystem I reaction center subunit PsaK	K02698
HTZ78_04760	0.881465	0.00031719	NAD(P)H-quinone oxidoreductase subunit N	K05573
HTZ78_04800	1.95118	0.00213611	type II toxin-antitoxin system HicA family	-
HTZ78_04805	1.33612	2.41707e-06	metallophosphoesterase	K22390
HTZ78_04815	-2.86263	7.16971e-13	cytochrome b6-f complex subunit PetN	K03689
HTZ78_04820	-1.4306	0.00147333	RDD family protein	-
HTZ78_04825	-1.98559	5.23559e-05	peroxiredoxin	K03564
HTZ78_04830	-0.43407	0.279855	glutamine--fructose-6-phosphate transaminase	K00820
HTZ78_04840	-0.804123	0.00209722	flavin reductase	-
HTZ78_04845	-1.17736	0.0448801	phosphate-starvation-inducible PsiE family	-
HTZ78_04850	-1.85332	4.21761e-07	flavin reductase	-
HTZ78_04855	2.15859	1.1385e-11	L,D-transpeptidase	-
HTZ78_04860	0.127453	0.666115	S41 family peptidase	K03797
HTZ78_04865	-0.980823	0.00691901	threonylcarbamoyl-AMP synthase	K07566
HTZ78_04870	0.656041	0.0111908	nickel pincer cofactor biosynthesis protein	K09121
HTZ78_04890	1.21941	4.92819e-06	F0F1 ATP synthase subunit gamma	K02115
HTZ78_04895	2.90875	3.37573e-29	F0F1 ATP synthase subunit alpha	K02111
HTZ78_04900	2.25652	1.01647e-13	F0F1 ATP synthase subunit delta	K02113
HTZ78_04905	2.1543	2.88167e-12	F0F1 ATP synthase subunit B	K02109
HTZ78_04910	1.31936	NA	F0F1 ATP synthase subunit B'	K02109
HTZ78_04915	1.58079	1.81577e-07	ATP synthase F0 subunit C	K02110
HTZ78_04920	-0.891961	6.9255e-05	F0F1 ATP synthase subunit A	K02108
HTZ78_04925	0.823728	NA	ATP synthase subunit I	K02116
HTZ78_04930	-4.57784	3.9761e-22	50S ribosome-binding GTPase	-
HTZ78_04935	-1.23605	1.22902e-06	HAMP domain-containing histidine kinase	-
HTZ78_04940	0.664514	0.00913908	DUF4350 domain-containing protein	-
HTZ78_04945	0.213126	0.389551	MoxR family ATPase	K03924
HTZ78_04950	-2.37504	1.95524e-23	iron-sulfur cluster assembly accessory protein	K13628
HTZ78_04955	1.0968	NA	DMT family transporter	-
HTZ78_04960	-0.697518	NA	hypothetical protein	-
HTZ78_04965	-0.603684	0.034846	ATP-binding cassette domain-containing protein	K02065
HTZ78_04970	-0.817789	0.00335218	mechanosensitive ion channel	K22044
HTZ78_04975	0.394892	NA	2-amino-4-hydroxy-6-	K00950
HTZ78_04980	0.77992	0.0614265	WYL domain-containing protein	K13572
HTZ78_05045	-3.8626	7.14429e-43	excinuclease ABC subunit B	K03702
HTZ78_05050	-3.74706	1.13318e-45	hypothetical protein	-
HTZ78_05055	0.125961	0.736054	Photosystem II reaction center X protein	K02722
HTZ78_05060	-2.06773	1.87346e-15	phosphoribosylglycinamide formyltransferase	K11175
HTZ78_05065	-0.873593	0.0028923	PD-(D/E)XK nuclease family protein	-
HTZ78_05070	2.85696	3.66305e-22	AAA family ATPase	K06027
HTZ78_05075	2.40354	9.61017e-11	class I SAM-dependent methyltransferase	-
HTZ78_05080	2.39036	NA	hypothetical protein	K12132
HTZ78_05085	1.29343	1.26219e-08	GAF domain-containing protein	-
HTZ78_05090	1.07935	0.00129093	PAS domain S-box protein	-
HTZ78_05095	0.100621	0.769823	murein biosynthesis integral membrane protein	K03980
HTZ78_05100	-0.571402	0.164963	hypothetical protein	-
HTZ78_05105	0.341129	0.289105	gamma-glutamylcyclotransferase	-
HTZ78_05110	1.88269	6.72753e-07	2-succinylbenzoate--CoA ligase	K01911
HTZ78_05115	1.34004	0.00103857	phosphomannose isomerase type II C-terminal	K01809
HTZ78_05120	-0.0224704	0.938751	NAD(P)-dependent oxidoreductase	K22320
HTZ78_05125	0.132934	0.639394	homoserine dehydrogenase	K00003
HTZ78_05130	-2.85091	0.000241658	4'-phosphopantetheinyl transferase superfamily	K06133
HTZ78_05135	-1.05276	0.183365	hypothetical protein	-
HTZ78_05140	1.6297	1.00396e-06	phenylalanine--tRNA ligase subunit alpha	K01889
HTZ78_05145	1.7821	2.64341e-11	low-complexity tail membrane protein	-
HTZ78_05160	-1.21798	1.24895e-06	cation:proton antiporter	-
HTZ78_05165	0.19263	0.637192	anti-sigma factor	-
HTZ78_05170	-0.751338	0.0928263	sigma-70 family RNA polymerase sigma factor	K03088
HTZ78_05175	-1.68164	NA	cytochrome c biogenesis protein CcdA	K06196
HTZ78_05180	0.957086	0.00781203	redoxin domain-containing protein	-
HTZ78_05185	2.02331	1.74566e-07	phosphate ABC transporter ATP-binding protein	K02036
HTZ78_05190	1.12583	NA	phosphate ABC transporter ATP-binding protein	K02036
HTZ78_05195	1.22262	NA	phosphate ABC transporter permease PstA	K02038
HTZ78_05200	0.962845	NA	phosphate ABC transporter permease subunit PstC	K02037
HTZ78_05205	2.86365	NA	phosphate ABC transporter substrate-binding	K02040
HTZ78_05210	-1.40252	NA	PstS family phosphate ABC transporter	K02040
HTZ78_05215	-1.32133	4.60617e-07	pentapeptide repeat-containing protein	-
HTZ78_05225	-0.020641	0.933387	30S ribosomal protein S14	K02954
HTZ78_05235	1.63905	2.66131e-18	PspA/IM30 family protein	K03969
HTZ78_05240	1.2081	0.000201372	hypothetical protein	-
HTZ78_05245	-0.374379	NA	MBL fold metallo-hydrolase	-
HTZ78_05250	1.63874	7.14307e-13	preprotein translocase subunit SecA	K03070
HTZ78_05255	-0.333603	0.460963	DUF4253 domain-containing protein	-
HTZ78_05260	-0.0866882	0.816216	Holliday junction branch migration DNA helicase	K03551
HTZ78_05265	-0.0818573	0.766	glycine oxidase ThiO	K03149
HTZ78_05270	1.33074	4.56397e-06	Coenzyme F420 hydrogenase/dehydrogenase, beta	K21231
HTZ78_05275	1.87761	4.22054e-13	beta-lactamase family protein	K01286
HTZ78_05280	1.59487	4.0875e-05	cobalamin biosynthesis protein	K02227
HTZ78_05290	5.17991	NA	hypothetical protein	-
HTZ78_05295	1.31436	1.70095e-08	chloride channel protein	K03281
HTZ78_05300	-2.1561	5.92525e-12	DNA recombination-mediator protein A	K04096
HTZ78_05315	2.0606	NA	DUF58 domain-containing protein	-
HTZ78_05320	-3.42351	5.20112e-16	prepilin-type N-terminal cleavage/methylation	-
HTZ78_05325	-1.23278	NA	prepilin-type N-terminal cleavage/methylation	-
HTZ78_05335	-0.737031	NA	prepilin-type N-terminal cleavage/methylation	-
HTZ78_05345	1.67871	3.70441e-05	cell division topological specificity factor	K03608
HTZ78_05350	-0.220611	0.535115	septum site-determining protein MinD	K03609
HTZ78_05355	-0.590636	0.0908355	septum site-determining protein MinC	K03610
HTZ78_05360	-1.49029	NA	FHA domain-containing protein	-
HTZ78_05365	-1.49533	4.01115e-07	hypothetical protein	K19271
HTZ78_05370	5.1614	1.21102e-34	pyruvate, water dikinase	K01007
HTZ78_05375	3.8366	NA	diguanylate cyclase	-
HTZ78_05400	-0.705692	NA	TVP38/TMEM64 family protein	-
HTZ78_05405	1.7739	0.00025268	arsenosugar biosynthesis arsenite	K07755
HTZ78_05410	-2.04789	7.39259e-07	arsenosugar biosynthesis radical SAM protein	-
HTZ78_05420	0.0154845	0.973952	mercuric reductase	-
HTZ78_05425	2.86487	4.95781e-10	hypothetical protein	-
HTZ78_05430	0.473188	0.03766	urease subunit alpha	K01428
HTZ78_05435	-3.22757	3.21831e-17	2TM domain-containing protein	-
HTZ78_05445	-1.30606	7.9853e-06	phospholipid carrier-dependent	-
HTZ78_05450	1.70847	7.50811e-14	DUF561 domain-containing protein	-
HTZ78_05455	0.968888	0.000864905	1-deoxy-D-xylulose-5-phosphate synthase	K01662
HTZ78_05460	-2.43867	6.85494e-24	rubredoxin	-
HTZ78_05465	-0.264521	0.27597	photosynthesis system II assembly factor Ycf48	-
HTZ78_05470	0.917713	0.00146715	cytochrome b559 subunit alpha	K02707
HTZ78_05475	0.207527	0.481857	cytochrome b559 subunit beta	K02708
HTZ78_05480	0.150263	0.620712	photosystem II reaction center protein L	K02713
HTZ78_05485	0.574729	NA	photosystem II reaction center protein J	K02711
HTZ78_05490	-3.43906	2.57817e-21	glutamate 5-kinase	K00931
HTZ78_05500	1.79508	1.15111e-13	PAS domain S-box protein	-
HTZ78_05505	2.14904	4.96663e-09	glycosyltransferase family 2 protein	K00721
HTZ78_05510	1.66073	0.000491233	nucleoside triphosphate pyrophosphohydrolase	K02428
HTZ78_05515	1.74471	8.29414e-08	DUF2157 domain-containing protein	-
HTZ78_05520	-1.62911	7.06858e-13	ferrous iron transport protein B	K04759
HTZ78_05525	-4.19421	8.44415e-28	ferrous iron transport protein A	K04758
HTZ78_05530	0.481125	0.0490915	hypothetical protein	-
HTZ78_05535	1.15972	7.50432e-06	ATP-dependent zinc metalloprotease FtsH	K03798
HTZ78_05540	1.31709	0.000216206	thioredoxin family protein	-
HTZ78_05545	1.06951	0.000116252	VacB/RNase II family 3'-5' exoribonuclease	K01147
HTZ78_05550	-0.773458	0.0100851	response regulator	K02657
HTZ78_05555	1.21296	4.08874e-05	response regulator	K02658
HTZ78_05560	0.663143	0.0330568	chemotaxis protein CheW	-
HTZ78_05565	1.53726	4.89213e-07	HAMP domain-containing protein	K02660
HTZ78_05570	2.94227	2.85249e-16	hybrid sensor histidine kinase/response	-
HTZ78_05575	2.64582	1.98497e-19	phosphomethylpyrimidine synthase	K03147
HTZ78_05580	4.63436	7.16657e-17	YihY/virulence factor BrkB family protein	K07058
HTZ78_05585	2.57644	1.11228e-12	TrmJ/YjtD family RNA methyltransferase	K02533
HTZ78_05590	0.32209	0.219542	class A beta-lactamase-related serine hydrolase	K17836
HTZ78_05595	1.44013	1.62091e-11	polyphosphate kinase 1	K00937
HTZ78_05600	0.797551	0.00190257	alpha/beta fold hydrolase	K07019
HTZ78_05605	1.39049	2.05442e-08	bifunctional phosphopantothenoylcysteine	K13038
HTZ78_05610	0.312472	0.295981	DUF2555 domain-containing protein	-
HTZ78_05615	-0.948306	0.129422	alpha/beta hydrolase	K02170
HTZ78_05620	-4.51188	1.96018e-13	flavodoxin FldA	K03839
HTZ78_05625	-6.65971	2.69806e-08	hypothetical protein	-
HTZ78_05630	-4.64177	2.95084e-27	chlorophyll a/b binding light-harvesting	-
HTZ78_05635	-0.385286	NA	ribosome biogenesis GTPase YlqF	K14540
HTZ78_05640	1.21842	NA	redox-regulated ATPase YchF	K06942
HTZ78_05645	2.56643	1.38011e-15	hypothetical protein	-
HTZ78_05650	1.63491	2.56474e-14	glycogen debranching protein GlgX	K01214
HTZ78_05655	-1.37542	2.79219e-10	glutathione S-transferase family protein	K00799
HTZ78_05660	-0.854801	NA	translation initiation factor IF-2	K02519
HTZ78_05665	-2.95274	1.01504e-30	YlxR family protein	K07742
HTZ78_05670	0.161313	0.655591	transcription termination factor NusA	K02600
HTZ78_05675	-0.984382	0.000491885	ribosome maturation factor RimP	K09748
HTZ78_05680	0.663007	0.0496402	phosphate signaling complex protein PhoU	K02039
HTZ78_05685	-0.0688734	0.887577	CPBP family intramembrane metalloprotease	K07052
HTZ78_05690	3.67564	4.81841e-34	hypothetical protein	-
HTZ78_05695	1.79913	1.20299e-13	polyprenyl synthetase family protein	K13789
HTZ78_05700	3.32392	1.11637e-19	anthranilate synthase component I	K01657
HTZ78_05705	2.58519	5.14119e-19	photosystem I reaction center subunit II	K02692
HTZ78_05710	-0.0829507	0.727653	HAMP domain-containing protein	K07769
HTZ78_05715	-0.456999	0.327166	FAD-binding oxidoreductase	K03153
HTZ78_05720	0.266219	0.712334	CopG family transcriptional regulator	-
HTZ78_05725	-2.72658	1.80874e-24	tyrosine-type recombinase/integrase	K03733
HTZ78_05740	-3.68563	2.23277e-25	DUF4258 domain-containing protein	-
HTZ78_05745	2.81056	2.65387e-13	hypothetical protein	-
HTZ78_05750	2.08219	NA	NAD(P)/FAD-dependent oxidoreductase	-
HTZ78_05755	-0.963487	0.389046	phosphate-starvation-inducible PsiE family	-
HTZ78_05760	-1.10544	3.76919e-08	cysteine desulfurase	K04487
HTZ78_05765	3.44847	NA	DUF3086 domain-containing protein	-
HTZ78_05770	1.82062	3.97589e-07	DUF3119 family protein	-
HTZ78_05775	0.906375	NA	DUF3181 family protein	-
HTZ78_05780	-0.228124	0.560284	O-antigen ligase family protein	K13009
HTZ78_05795	0.493729	0.0869174	hypothetical protein	-
HTZ78_05805	-1.33365	0.0359607	16S rRNA	K02528
HTZ78_05810	-2.9911	9.91715e-27	4-(cytidine	K00919
HTZ78_05815	0.38687	0.249846	cysteine synthase A	K01738
HTZ78_05825	0.84478	0.00502762	NAD-dependent malic enzyme	K00027
HTZ78_05830	-4.70863	1.82245e-68	signal peptidase I	K03100
HTZ78_05835	0.345643	0.0916361	polyribonucleotide nucleotidyltransferase	K00962
HTZ78_05840	3.292	4.51013e-16	8-oxo-dGTP diphosphatase MutT	K03574
HTZ78_05845	1.2644	1.45695e-06	ribonuclease HII	K03470
HTZ78_05850	-1.5261	2.50426e-08	ribonuclease E/G	K08300
HTZ78_05860	-0.862603	0.00424583	SPFH/Band 7/PHB domain protein	-
HTZ78_05865	-4.96307	2.39137e-77	hypothetical protein	K03668
HTZ78_05870	0.282463	0.384514	transglutaminase	-
HTZ78_05875	0.105231	0.771802	HEAT repeat domain-containing protein	K02289
HTZ78_05880	1.10531	0.093323	sulfite exporter TauE/SafE family protein	K07090
HTZ78_05885	0.899626	0.0249919	glycosyltransferase	K14596
HTZ78_05890	0.50803	0.0740679	histidine phosphatase family protein	K22305
HTZ78_05895	-2.67397	2.60781e-14	guanylate kinase	K00942
HTZ78_05900	-1.11571	0.000429596	efflux RND transporter periplasmic adaptor	K03585
HTZ78_05905	0.705033	0.0811189	NUDIX hydrolase	K01515
HTZ78_05910	-2.17432	1.87262e-17	hypothetical protein	-
HTZ78_05915	2.00848	4.19534e-15	phosphoribosylformylglycinamidine synthase	K23269
HTZ78_05925	-2.30593	0.00370655	DUF2442 domain-containing protein	-
HTZ78_05930	1.00697	NA	thioredoxin family protein	K03671
HTZ78_05935	-0.03443	0.878147	4-hydroxy-tetrahydrodipicolinate reductase	K00215
HTZ78_05940	-0.499477	NA	nucleoside monophosphate kinase	K00939
HTZ78_05950	0.596046	0.00359138	prepilin peptidase	K02654
HTZ78_05955	3.1461	2.04431e-24	PepSY domain-containing protein	-
HTZ78_05960	-1.10645	5.76512e-06	hypothetical protein	-
HTZ78_05965	-0.340568	0.155394	UPF0182 family protein	K09118
HTZ78_05970	0.38438	0.166429	hypothetical protein	-
HTZ78_05975	0.916114	0.00816588	hypothetical protein	-
HTZ78_05980	-0.559579	NA	G-D-S-L family lipolytic protein	-
HTZ78_05985	-2.51328	4.59347e-16	tRNA	K14742
HTZ78_05990	-0.847795	0.160501	WecB/TagA/CpsF family glycosyltransferase	K05946
HTZ78_05995	-4.66851	7.23183e-69	metallophosphoesterase family protein	K01126
HTZ78_06000	-0.776919	0.0244534	methyltransferase domain-containing protein	-
HTZ78_06020	-0.690751	0.0429236	L-2-hydroxyglutarate oxidase	K15736
HTZ78_06030	-2.25912	1.05481e-13	shikimate dehydrogenase	K00014
HTZ78_06035	-1.42742	5.83414e-08	ATP phosphoribosyltransferase regulatory	K02502
HTZ78_06040	-3.92369	1.85029e-70	glutaredoxin 3	K03676
HTZ78_06045	-2.75845	6.52031e-29	fructosamine kinase family protein	-
HTZ78_06050	1.6865	4.18851e-12	RNA polymerase sigma factor SigF	K03090
HTZ78_06055	2.14037	3.79054e-16	iron-sulfur cluster assembly accessory protein	K13628
HTZ78_06060	4.01146	2.53755e-32	glycosyltransferase	-
HTZ78_06065	1.18168	2.6704e-05	WD40 repeat domain-containing protein	-
HTZ78_06070	-4.63998	6.85416e-51	hypothetical protein	-
HTZ78_06075	-0.512394	0.22487	hypothetical protein	-
HTZ78_06080	-1.1027	0.00711462	nickel pincer cofactor biosynthesis protein	K06898
HTZ78_06085	-2.72963	4.31532e-12	M23 family metallopeptidase	-
HTZ78_06090	-1.36947	1.14156e-11	TIGR00266 family protein	-
HTZ78_06095	-1.37604	2.03962e-05	TIGR00266 family protein	-
HTZ78_06100	-0.558994	0.0291471	TIGR00266 family protein	-
HTZ78_06105	-2.21108	1.03206e-10	peptidoglycan editing factor PgeF	K05810
HTZ78_06110	-3.62192	2.93819e-20	DUF370 domain-containing protein	K09777
HTZ78_06115	1.9989	1.80645e-07	mechanosensitive ion channel	-
HTZ78_06120	-0.646467	0.0412995	hypothetical protein	-
HTZ78_06125	0.0173261	0.958854	SMC-Scp complex subunit ScpB	K06024
HTZ78_06130	1.26871	4.6115e-06	DUF3352 domain-containing protein	K03098
HTZ78_06140	1.07167	0.00138277	DUF2231 domain-containing protein	-
HTZ78_06145	-0.446897	0.0828591	NAD(P)/FAD-dependent oxidoreductase	K17872
HTZ78_06150	-6.27647	4.77708e-84	fasciclin domain-containing protein	-
HTZ78_06155	0.483072	NA	ABC transporter	K02004
HTZ78_06160	-0.549799	NA	HlyD family efflux transporter periplasmic	K02005
HTZ78_06165	2.79741	4.25608e-19	6-phosphogluconolactonase	K01057
HTZ78_06170	1.57729	2.61297e-05	CPBP family intramembrane metalloprotease	-
HTZ78_06175	-2.13016	1.13204e-21	DUF1815 family protein	-
HTZ78_06185	-0.39923	0.472124	hypothetical protein	-
HTZ78_06190	6.75341	1.54085e-39	phycobilisome rod-core linker polypeptide	K02290
HTZ78_06195	-2.5118	2.27733e-28	response regulator transcription factor	-
HTZ78_06200	-4.46178	7.92352e-70	ATP-dependent DNA helicase	K03722
HTZ78_06205	1.52031	4.32684e-05	photosystem II reaction center protein Psb28	K08903
HTZ78_06210	2.49354	NA	DUF4336 domain-containing protein	-
HTZ78_06225	0.0940069	0.828862	ABC transporter ATP-binding protein	-
HTZ78_06230	-0.62899	0.518747	DUF1636 family protein	-
HTZ78_06235	0.0142436	0.97957	iron-siderophore ABC transporter	K02016
HTZ78_06240	-2.23686	1.41828e-15	ABC transporter ATP-binding protein	K06147
HTZ78_06250	-6.66316	5.26771e-74	TonB family protein	-
HTZ78_06255	-3.18052	3.12507e-15	MotA/TolQ/ExbB proton channel family protein	K03561
HTZ78_06260	-2.73852	1.39317e-08	biopolymer transporter ExbD	K03559
HTZ78_06265	-2.90261	1.99236e-12	TonB-dependent siderophore receptor	K02014
HTZ78_06270	-0.192425	NA	class I SAM-dependent methyltransferase	K03183
HTZ78_06280	-1.28585	0.00252009	TonB-dependent siderophore receptor	K02014
HTZ78_06285	-0.604106	NA	iron-siderophore ABC transporter	K02016
HTZ78_06290	0.618272	0.420171	sucrase ferredoxin	-
HTZ78_06295	-0.746305	0.49125	MFS transporter	K08217
HTZ78_06300	-2.59879	5.64542e-08	helix-turn-helix transcriptional regulator	-
HTZ78_06305	-0.447457	0.204223	TonB-dependent receptor	K02014
HTZ78_06310	0.506213	0.0882381	iron-siderophore ABC transporter	K02016
HTZ78_06315	-3.87619	7.88973e-17	ABC transporter ATP-binding protein	K02013
HTZ78_06320	-1.71137	1.95324e-07	iron ABC transporter permease	K02015
HTZ78_06325	0.156623	0.646949	iron ABC transporter permease	K02015
HTZ78_06330	-0.248798	0.36721	Uma2 family endonuclease	-
HTZ78_06335	1.91558	6.72188e-10	NAD-dependent DNA ligase LigA	K01972
HTZ78_06340	0.742077	0.00746018	biosynthetic arginine decarboxylase	K01585
HTZ78_06345	-4.05681	7.68902e-29	photosystem II q(b) protein	K02703
HTZ78_06360	-1.05877	0.000372006	GDP-mannose 4,6-dehydratase	K01711
HTZ78_06365	-1.68145	2.74855e-05	GDP-L-fucose synthase	K02377
HTZ78_06370	3.88158	7.49447e-79	magnesium-protoporphyrin IX monomethyl ester	K04035
HTZ78_06375	-0.362703	0.136817	GUN4 N-terminal ARM-like repeat	-
HTZ78_06380	0.932169	NA	hypothetical protein	-
HTZ78_06385	-4.82398	9.39117e-66	pseudouridine synthase	K06181
HTZ78_06390	-5.13514	1.78992e-93	solanesyl diphosphate synthase	K05356
HTZ78_06395	1.42786	NA	ABC-2 family transporter protein	K01992
HTZ78_06400	-0.716518	NA	GTP-binding protein	-
HTZ78_06405	1.91489	1.58742e-16	bifunctional phosphoribosyl-AMP	K11755
HTZ78_06410	2.32692	2.07201e-07	cyclic nucleotide-binding domain-containing	-
HTZ78_06415	-0.871989	NA	glycosyltransferase family 9 protein	-
HTZ78_06425	-2.16261	6.97077e-16	glutathione S-transferase family protein	K07393
HTZ78_06455	3.07495	1.80832e-13	SufE family protein	K02426
HTZ78_06460	4.07511	5.28707e-17	FGGY-family carbohydrate kinase	K22935
HTZ78_06485	0.703362	0.133295	DUF4281 domain-containing protein	-
HTZ78_06505	-1.75929	4.99762e-12	dihydroorotase	K01465
HTZ78_06515	2.49474	NA	DUF1275 domain-containing protein	-
HTZ78_06520	0.415555	0.134221	AAA-like domain-containing protein	-
HTZ78_06525	4.32135	2.23732e-68	4-vinyl reductase	K07013
HTZ78_06530	6.45877	3.67834e-111	hypothetical protein	-
HTZ78_06545	4.4965	2.71092e-44	2Fe-2S iron-sulfur cluster binding	K04755
HTZ78_06550	5.34763	NA	allophycocyanin	-
HTZ78_06560	2.32386	NA	tetratricopeptide repeat protein	-
HTZ78_06565	1.70671	7.02101e-13	serine/threonine protein kinase	-
HTZ78_06575	-2.98136	4.42024e-25	hypothetical protein	-
HTZ78_06580	-0.977244	NA	GAF domain-containing protein	K07682
HTZ78_06585	-0.995412	0.00661017	hypothetical protein	-
HTZ78_06590	0.190449	0.622252	aromatic ring-hydroxylating dioxygenase subunit	-
HTZ78_06595	1.6434	NA	(2Fe-2S)-binding protein	-
HTZ78_06600	-0.332347	0.377624	hypothetical protein	-
HTZ78_06605	-2.0316	3.15799e-11	hypothetical protein	-
HTZ78_06610	1.0913	0.000241902	NAD(P)H-quinone oxidoreductase subunit H	K05579
HTZ78_06615	1.93391	3.45365e-14	SpoIID/LytB domain-containing protein	K06381
HTZ78_06620	-0.292919	NA	hypothetical protein	-
HTZ78_06625	0.449609	0.113408	cob(I)yrinic acid a,c-diamide	K19221
HTZ78_06635	-0.37299	NA	FAD-dependent oxidoreductase	K09879
HTZ78_06640	0.325974	0.2687	translocation/assembly module TamB	K09800
HTZ78_06645	-1.09584	2.27614e-06	DUF2854 domain-containing protein	-
HTZ78_06650	4.21689	3.55405e-53	acetate--CoA ligase	K01895
HTZ78_06655	-2.06748	1.19966e-06	hypothetical protein	-
HTZ78_06660	-0.617245	0.0513154	acyl-CoA desaturase	K23054
HTZ78_06665	-1.65779	1.26077e-11	methionine gamma-lyase family protein	K01758
HTZ78_06670	-1.96461	5.68056e-09	MliC family protein	K09914
HTZ78_06680	-3.38006	5.94414e-28	phosphate ABC transporter substrate-binding	K02040
HTZ78_06690	-1.89633	9.31675e-14	NAD-dependent epimerase/dehydratase family	K02377
HTZ78_06700	0.10037	0.72222	S9 family peptidase	-
HTZ78_06705	0.786085	0.0072747	50S ribosomal protein L33	K02913
HTZ78_06710	0.698751	0.0433849	30S ribosomal protein S18	K02963
HTZ78_06720	-2.37182	1.88386e-12	alanine racemase	K01775
HTZ78_06725	-1.12693	NA	PAS domain S-box protein	-
HTZ78_06730	1.17511	0.00017379	SulP family inorganic anion transporter	K03321
HTZ78_06735	0.720706	0.00756894	ABC transporter permease	K02034
HTZ78_06740	0.71382	0.133059	pre-16S rRNA-processing nuclease YqgF	-
HTZ78_06745	-2.37028	1.22513e-22	hypothetical protein	-
HTZ78_06755	2.0362	1.04301e-12	MoxR family ATPase	K03924
HTZ78_06760	1.17774	0.000535375	dTDP-glucose 4,6-dehydratase	K01710
HTZ78_06765	0.19132	0.64348	hypothetical protein	-
HTZ78_06770	2.10114	5.12332e-06	SDR family oxidoreductase	-
HTZ78_06775	-3.5357	2.02827e-29	uracil-DNA glycosylase	K21929
HTZ78_06780	-0.719599	0.0329523	hypothetical protein	-
HTZ78_06785	1.3804	2.15101e-05	D-alanyl-D-alanine	K07259
HTZ78_06790	2.23561	4.43608e-11	FAD-binding oxidoreductase	K00104
HTZ78_06795	2.50993	5.74235e-13	3-isopropylmalate dehydratase large subunit	K01703
HTZ78_06800	0.358646	0.174449	EAL domain-containing protein	-
HTZ78_06805	2.21508	4.28939e-25	glucosylglycerol 3-phosphatase	K05978
HTZ78_06810	3.11711	6.295e-27	ABC transporter ATP-binding protein	K10112
HTZ78_06815	2.49172	5.90616e-11	family 10 glycosylhydrolase	-
HTZ78_06820	4.63809	3.44055e-32	glycoside hydrolase family 57 protein	K16149
HTZ78_06825	1.42168	NA	phosphate ABC transporter permease	-
HTZ78_06830	7.83466	1.30142e-16	ferredoxin:protochlorophyllide reductase	K04037
HTZ78_06840	7.93973	1.86162e-17	ferredoxin:protochlorophyllide reductase	K04038
HTZ78_06845	-1.83957	2.39595e-05	DUF4278 domain-containing protein	-
HTZ78_06850	-0.518695	0.125952	tetratricopeptide repeat protein	-
HTZ78_06855	0.697378	0.00324908	phosphopyruvate hydratase	K01689
HTZ78_06860	-0.318802	0.708071	hypothetical protein	K01673
HTZ78_06870	-1.95112	1.74687e-08	ArsB/NhaD family transporter	-
HTZ78_06875	1.86047	0.00030105	hypothetical protein	-
HTZ78_06880	0.817954	0.0358851	DNA adenine methylase	K06223
HTZ78_06885	-0.535738	0.0710357	acetyl-CoA carboxylase carboxyl transferase	K01962
HTZ78_06890	-3.15141	3.76666e-10	DUF4327 family protein	-
HTZ78_06895	-1.53567	0.0043106	NYN domain-containing protein	-
HTZ78_06900	-1.4106	0.0919341	type II toxin-antitoxin system HicB family	-
HTZ78_06910	0.402564	0.327166	hypothetical protein	-
HTZ78_06915	1.38387	2.11571e-11	phosphoglucomutase	K01835
HTZ78_06920	-0.674616	0.104421	circadian clock protein KaiA	K08480
HTZ78_06925	0.807985	0.165946	circadian clock protein KaiB	K08481
HTZ78_06930	0.702574	0.0131909	circadian clock protein KaiC	K08482
HTZ78_06935	1.921	0.00103457	DUF4114 domain-containing protein	K01406
HTZ78_06940	-0.372252	0.428858	hypothetical protein	-
HTZ78_06945	1.79205	NA	GNAT family N-acetyltransferase	-
HTZ78_06960	1.11969	0.017533	peptidase domain-containing ABC transporter	-
HTZ78_06965	-0.280113	0.459323	phosphatidate cytidylyltransferase	K18678
HTZ78_06970	0.0458322	0.876105	amidohydrolase	K01436
HTZ78_06975	-2.09464	3.32582e-12	iron uptake porin	-
HTZ78_06980	4.2697	3.40657e-48	photosystem I reaction center protein subunit	K02699
HTZ78_06985	2.64476	4.63961e-22	photosystem I reaction center subunit VIII	K02696
HTZ78_06990	-0.567927	0.0841609	undecaprenyldiphospho-muramoylpentapeptide	K02563
HTZ78_06995	-1.27959	5.56878e-06	GGDEF domain-containing protein	-
HTZ78_07000	0.657416	0.0950874	hypothetical protein	-
HTZ78_07005	0.0452395	0.932977	hypothetical protein	-
HTZ78_07010	0.389755	NA	DUF3172 domain-containing protein	-
HTZ78_07025	-1.33639	0.0123853	Holliday junction resolvase RuvX	K07447
HTZ78_07030	-0.218394	0.37312	Ppx/GppA family phosphatase	K01524
HTZ78_07035	1.06128	NA	ShlB/FhaC/HecB family hemolysin	-
HTZ78_07040	2.81793	5.61542e-14	glutathione S-transferase family protein	K00799
HTZ78_07045	-0.238056	0.497558	NAD-binding protein	-
HTZ78_07050	-2.90811	2.1686e-21	diaminopimelate epimerase	K01778
HTZ78_07055	0.00674627	NA	DegT/DnrJ/EryC1/StrS family aminotransferase	-
HTZ78_07060	-0.772676	0.0412333	hypothetical protein	-
HTZ78_07065	-0.0747349	0.847244	response regulator transcription factor	-
HTZ78_07070	-1.62673	3.37405e-06	hypothetical protein	-
HTZ78_07080	1.32349	NA	hypothetical protein	-
HTZ78_07085	-0.34151	NA	molecular chaperone	K07346
HTZ78_07100	1.05771	NA	GNAT family N-acetyltransferase	K02348
HTZ78_07105	1.65426	9.04161e-11	class II fructose-bisphosphatase	K11532
HTZ78_07110	-1.61078	1.71355e-12	hypothetical protein	-
HTZ78_07115	-0.20074	NA	thioredoxin family protein	K03671
HTZ78_07120	-10.5181	3.6638e-228	riboflavin synthase subunit alpha	-
HTZ78_07125	-1.06862	NA	DUF3082 domain-containing protein	-
HTZ78_07130	2.43984	1.67228e-18	glycolate oxidase subunit GlcD	K00104
HTZ78_07135	0.63323	0.11892	PQ-loop repeat-containing protein	-
HTZ78_07140	-2.90982	9.88895e-37	hypothetical protein	-
HTZ78_07145	-2.00718	3.64711e-10	PIN domain-containing protein	K18828
HTZ78_07150	0.2159	0.460963	carbon dioxide-concentrating mechanism protein	K08700
HTZ78_07155	1.12104	1.08124e-05	acetyl-CoA carboxylase biotin carboxyl carrier	K02160
HTZ78_07160	0.958234	0.000553914	elongation factor P	K02356
HTZ78_07165	0.774774	0.0034144	peptidylprolyl isomerase	-
HTZ78_07170	-2.14653	0.0129936	o-succinylbenzoate synthase	K02549
HTZ78_07175	-2.08358	1.88119e-11	acyl-CoA thioesterase	K07107
HTZ78_07180	-1.16042	0.000284386	DUF445 domain-containing protein	-
HTZ78_07185	-1.35837	4.22223e-05	DUF3038 domain-containing protein	-
HTZ78_07200	1.26633	1.73971e-07	SIMPL domain-containing protein	K09807
HTZ78_07205	-1.61866	9.92424e-10	pentapeptide repeat-containing protein	-
HTZ78_07210	0.533971	0.0748873	ABC transporter ATP-binding protein	K01990
HTZ78_07215	-0.409578	NA	chaperonin GroEL	K04077
HTZ78_07220	-1.78124	NA	2OG-Fe(II) oxygenase	-
HTZ78_07225	-0.925807	NA	thioredoxin	-
HTZ78_07230	-3.63952	8.17872e-34	DedA family protein	-
HTZ78_07235	0.349487	0.303898	hypothetical protein	K00912
HTZ78_07240	1.58436	2.83606e-13	glycine--tRNA ligase subunit beta	K01879
HTZ78_07245	0.0229464	0.943838	glucose-1-phosphate thymidylyltransferase	K00973
HTZ78_07250	0.597776	NA	aldehyde oxygenase (deformylating)	K14331
HTZ78_07255	0.847769	0.00590258	long-chain acyl-[acyl-carrier-protein]	K14330
HTZ78_07260	-4.35243	3.15913e-36	hypothetical protein	-
HTZ78_07265	-1.34939	1.07459e-07	hypothetical protein	-
HTZ78_07270	-2.1641	NA	bifunctional adenosylcobinamide	K02231
HTZ78_07275	1.7215	9.33383e-10	undecaprenyl-diphosphate phosphatase	K06153
HTZ78_07315	2.43299	3.59311e-07	DNA cytosine methyltransferase	K00558
HTZ78_07320	1.42063	7.10857e-07	glutamine-hydrolyzing GMP synthase	K01951
HTZ78_07330	-1.14028	4.70608e-07	penicillin-binding protein	K05366
HTZ78_07335	-0.0764317	0.85938	signal peptide peptidase SppA	K04773
HTZ78_07340	-0.158124	NA	ATP-dependent DNA helicase RecG	K03655
HTZ78_07355	-2.32423	2.67984e-07	AarF/ABC1/UbiB kinase family protein	-
HTZ78_07360	-1.49658	7.51728e-06	aspartate aminotransferase	K10206
HTZ78_07365	0.724627	0.0125751	Uma2 family endonuclease	-
HTZ78_07370	0.919874	0.0350593	hypothetical protein	-
HTZ78_07375	0.0204775	0.95275	fimbrial biogenesis outer membrane usher	K07347
HTZ78_07385	-0.986084	NA	ATP-dependent metallopeptidase FtsH/Yme1/Tma	K03798
HTZ78_07390	-3.02596	0.0267071	hypothetical protein	K20525
HTZ78_07395	1.22001	4.78305e-07	alpha/beta hydrolase	-
HTZ78_07410	1.4335	2.3453e-05	UDP-3-O-[3-hydroxymyristoyl] N-acetylglucosamine	K02535
HTZ78_07415	0.491799	0.221233	hypothetical protein	-
HTZ78_07420	-1.3117	0.00106326	photosystem I reaction center subunit XII	-
HTZ78_07425	-0.29401	0.286351	YlqD family protein	-
HTZ78_07430	-5.92028	1.90175e-74	hypothetical protein	-
HTZ78_07435	-0.210451	0.628453	DUF565 domain-containing protein	-
HTZ78_07440	0.667787	NA	sterol desaturase family protein	-
HTZ78_07445	1.78591	4.76315e-05	acyl transferase	-
HTZ78_07450	0.274288	0.497558	lipoyl synthase	K03644
HTZ78_07455	-2.47072	1.79658e-12	winged helix-turn-helix transcriptional	-
HTZ78_07460	0.192791	0.529482	c-type cytochrome biogenesis protein CcsB	-
HTZ78_07465	-4.28143	0.000482489	Hsp20/alpha crystallin family protein	K13993
HTZ78_07475	-1.52007	2.70202e-06	ParA family protein	K03496
HTZ78_07480	-4.31958	1.99759e-32	DUF4278 domain-containing protein	-
HTZ78_07485	-2.04011	0.000122687	proton extrusion protein PcxA	-
HTZ78_07490	-1.35193	8.42115e-07	recombinase family protein	-
HTZ78_07495	-1.57937	NA	response regulator	K02657
HTZ78_07500	-4.77902	5.11889e-100	EAL domain-containing protein	-
HTZ78_07505	1.88244	1.15148e-08	RluA family pseudouridine synthase	K06180
HTZ78_07510	3.05467	7.91392e-40	FAD-dependent oxidoreductase	K01008
HTZ78_07515	0.158208	0.482239	hypothetical protein	-
HTZ78_07520	-0.387709	0.0500045	hypothetical protein	-
HTZ78_07530	0.312336	0.269383	BtpA/SgcQ family protein	K06971
HTZ78_07535	0.121932	0.701353	thiamine phosphate synthase	K00788
HTZ78_07540	-0.347574	0.292462	AAA family ATPase	-
HTZ78_07545	2.39176	2.40557e-22	CHAT domain-containing protein	-
HTZ78_07550	0.174129	NA	bifunctional oligoribonuclease/PAP phosphatase	-
HTZ78_07555	-0.747188	0.00427291	hypothetical protein	K23975
HTZ78_07560	-3.01461	3.75586e-13	DUF2949 domain-containing protein	-
HTZ78_07565	-1.80541	5.91314e-15	polysaccharide pyruvyl transferase CsaB	-
HTZ78_07570	0.876116	0.0100096	SLC13 family permease	K07085
HTZ78_07575	0.307766	0.489489	hypothetical protein	-
HTZ78_07580	-4.54158	2.50287e-64	diguanylate cyclase	-
HTZ78_07585	-0.861135	0.00270334	urease accessory protein UreG	K03189
HTZ78_07590	-3.19077	2.47819e-11	DUF4870 domain-containing protein	K09940
HTZ78_07595	-0.526887	0.05826	excinuclease ABC subunit UvrA	K03701
HTZ78_07650	-1.48662	7.74443e-09	rhodanese-related sulfurtransferase	K07146
HTZ78_07655	-0.548761	0.0157903	DNA repair protein RadC	K03630
HTZ78_07660	0.393226	0.167935	50S ribosomal protein L35	K02916
HTZ78_07665	0.386425	0.0558983	50S ribosomal protein L20	K02887
HTZ78_07670	0.879203	7.37351e-05	UDP-3-O-(3-hydroxymyristoyl)glucosamine	K02536
HTZ78_07675	2.77249	1.22347e-14	protein translocase subunit SecF	K03074
HTZ78_07680	2.30611	2.00502e-14	protein translocase subunit SecD	K03072
HTZ78_07710	0.843936	0.0112857	sugar porter family MFS transporter	K08139
HTZ78_07715	3.31831	1.44091e-23	iron uptake porin	-
HTZ78_07720	2.08236	2.13715e-08	TrkA family potassium uptake protein	K03499
HTZ78_07725	6.68218	5.22201e-91	ferredoxin:protochlorophyllide reductase	K04039
HTZ78_07735	-0.778783	0.00187759	Uma2 family endonuclease	-
HTZ78_07745	-0.367064	NA	L,D-transpeptidase	-
HTZ78_07750	2.84215	7.48451e-20	ComF family protein	K00764
HTZ78_07755	-0.506343	0.0623727	cysteine desulfurase	K04487
HTZ78_07760	-3.51355	2.7737e-28	SGNH/GDSL hydrolase family protein	-
HTZ78_07765	0.410928	0.0812784	decarboxylating NADP(+)-dependent	K00033
HTZ78_07770	-0.220644	0.474193	glycosyltransferase	-
HTZ78_07775	-1.46607	0.00306771	16S rRNA (guanine(966)-N(2))-methyltransferase	K08316
HTZ78_07780	-4.64328	9.05003e-52	SDR family NAD(P)-dependent oxidoreductase	K00059
HTZ78_07785	2.37795	1.50736e-09	lactoylglutathione lyase	K01759
HTZ78_07790	2.41335	1.30732e-19	CHAT domain-containing protein	-
HTZ78_07795	1.17924	8.76096e-07	dTMP kinase	K00943
HTZ78_07800	1.81694	2.91692e-14	acylase	K07116
HTZ78_07805	0.317642	0.168802	hypothetical protein	-
HTZ78_07810	2.25112	1.22205e-05	DUF1257 domain-containing protein	-
HTZ78_07815	-1.42839	0.00126365	AAA family ATPase	K06027
HTZ78_07820	-2.72624	2.34839e-12	hypothetical protein	-
HTZ78_07825	1.12917	0.00188543	circularly permuted type 2 ATP-grasp protein	-
HTZ78_07830	2.10347	9.40162e-19	acetyl-CoA carboxylase, carboxyltransferase	K01963
HTZ78_07835	-0.0279414	0.927032	PAS domain-containing sensor histidine kinase	K07636
HTZ78_07870	0.885061	8.54498e-05	bifunctional aconitate hydratase	K01682
HTZ78_07875	-2.73991	2.05405e-17	sulfite exporter TauE/SafE family protein	K06196
HTZ78_07880	-0.266836	NA	quinolinate synthase NadA	K03517
HTZ78_07885	-0.714495	NA	hypothetical protein	-
HTZ78_07890	0.227571	0.405835	biosynthetic arginine decarboxylase	K01585
HTZ78_07895	-1.08559	0.000597828	class I SAM-dependent methyltransferase	-
HTZ78_07900	-0.0132558	0.962702	glycoside hydrolase 100 family protein	K01193
HTZ78_07905	1.63051	NA	pyrroline-5-carboxylate reductase	K00286
HTZ78_07910	2.31592	NA	M3 family metallopeptidase	K01414
HTZ78_07920	0.363528	0.293512	aspartate kinase	K00928
HTZ78_07930	1.49577	9.8627e-09	GNAT family N-acetyltransferase	K09919
HTZ78_07935	0.606374	0.029787	DUF427 domain-containing protein	-
HTZ78_07940	-1.03454	4.25602e-05	hypothetical protein	-
HTZ78_07965	0.089494	0.707098	RNA polymerase sigma factor RpoD	K03086
HTZ78_07975	1.84388	2.51577e-11	photosystem I reaction center subunit PsaK	K02698
HTZ78_07980	1.97505	3.14779e-11	hypothetical protein	-
HTZ78_07985	0.129658	0.719228	L-aspartate oxidase	K00278
HTZ78_07990	0.514182	0.163059	1-(5-phosphoribosyl)-5-[(5-	K01814
HTZ78_07995	-0.803198	0.0571236	DUF4346 domain-containing protein	-
HTZ78_08000	1.38383	NA	ketol-acid reductoisomerase	K00053
HTZ78_08005	-1.16594	2.31463e-05	NifU family protein	-
HTZ78_08020	2.50999	3.63612e-13	radical SAM protein	-
HTZ78_08025	-0.025429	0.924605	elongation factor G	K02355
HTZ78_08035	-0.876439	0.00234065	histidinol dehydrogenase	K00013
HTZ78_08040	-1.31532	4.5372e-09	YbaB/EbfC family nucleoid-associated protein	K09747
HTZ78_08045	0.424363	0.0859576	Grx4 family monothiol glutaredoxin	K07390
HTZ78_08050	1.68145	1.69134e-11	BolA family transcriptional regulator	K01952
HTZ78_08055	-0.611832	0.0539281	1-acyl-sn-glycerol-3-phosphate acyltransferase	K00655
HTZ78_08060	-1.23035	1.46064e-05	photosystem II reaction center protein K	K02712
HTZ78_08075	-2.80184	1.53245e-28	CocE/NonD family hydrolase	K06978
HTZ78_08080	-0.594828	0.0829944	hypothetical protein	-
HTZ78_08085	-0.989139	0.000196632	UDP-glucose 4-epimerase GalE	K01784
HTZ78_08090	-1.47169	4.62523e-06	hypothetical protein	-
HTZ78_08095	-4.66025	4.03294e-35	DUF2605 domain-containing protein	-
HTZ78_08100	-4.00184	1.37927e-14	NblA/ycf18 family protein	-
HTZ78_08105	-5.59109	4.06957e-22	NblA/ycf18 family protein	-
HTZ78_08115	1.21347	1.6213e-07	carboxypeptidase	-
HTZ78_08120	0.947006	0.00674241	glutaminase	K01425
HTZ78_08125	-4.27778	4.18349e-21	hypothetical protein	-
HTZ78_08130	-3.23677	3.47571e-20	HNH endonuclease	-
HTZ78_08135	-2.06979	1.70167e-12	prephenate/arogenate dehydrogenase	K15226
HTZ78_08140	1.16335	2.2638e-06	cbb3-type cytochrome c oxidase subunit I	K02274
HTZ78_08145	1.4361	4.26435e-05	heme-copper oxidase subunit III	K02276
HTZ78_08150	-3.95082	7.13094e-38	Uma2 family endonuclease	-
HTZ78_08155	2.24273	3.49622e-30	Hsp33 family molecular chaperone HslO	K04083
HTZ78_08160	3.19531	4.73059e-49	catalase/peroxidase HPI	K03782
HTZ78_08165	-0.342458	0.143471	cytochrome c biogenesis protein	K07399
HTZ78_08180	0.0641499	0.816216	biosynthetic-type acetolactate synthase large	K01652
HTZ78_08185	1.1244	1.15253e-05	Uma2 family endonuclease	-
HTZ78_08190	2.81248	6.67721e-18	S8 family serine peptidase	-
HTZ78_08195	1.78535	2.12642e-08	pyridoxal phosphate-dependent aminotransferase	K00812
HTZ78_08200	-0.1473	NA	citrate synthase	K01647
HTZ78_08205	-3.81813	6.59322e-39	phosphohistidine phosphatase SixA	K08296
HTZ78_08210	0.365212	0.236798	alpha/beta hydrolase	K19707
HTZ78_08215	-0.712202	0.000656648	saccharopine dehydrogenase family protein	K00290
HTZ78_08220	-1.3185	NA	thiamine biosynthesis protein ThiS	K03154
HTZ78_08225	0.491974	0.02615	ribonuclease Z	K00784
HTZ78_08230	2.92913	2.08004e-19	helix-turn-helix domain-containing protein	-
HTZ78_08240	-0.0151544	0.96698	glycosyltransferase	-
HTZ78_08245	-3.63621	2.19676e-44	formyltetrahydrofolate deformylase	K01433
HTZ78_08250	-1.10765	0.000131105	carbonic anhydrase	K01673
HTZ78_08255	0.224623	NA	peptidase	K07395
HTZ78_08260	-0.619887	0.0155134	NACHT domain-containing protein	K05385
HTZ78_08265	-1.03174	3.66433e-05	glutathione S-transferase family protein	K00799
HTZ78_08270	-2.23755	2.92926e-22	hypothetical protein	-
HTZ78_08275	-3.00177	1.65851e-39	acetolactate synthase small subunit	K01653
HTZ78_08280	-2.15594	1.03984e-20	DUF3285 domain-containing protein	-
HTZ78_08285	-1.66914	1.38002e-14	rRNA maturation RNase YbeY	K07042
HTZ78_08290	-1.92893	1.92362e-19	diacylglycerol kinase	K00901
HTZ78_08295	-1.98921	1.20045e-16	aminodeoxychorismate/anthranilate synthase	K01658
HTZ78_08300	-0.50982	0.0387905	chlorophyll synthase ChlG	K04040
HTZ78_08305	2.49055	3.17203e-18	amino acid ABC transporter substrate-binding	K02030
HTZ78_08310	0.151324	0.73806	PipX family protein	K14518
HTZ78_08315	0.787759	NA	AI-2E family transporter	-
HTZ78_08320	-0.810721	0.0100688	hypothetical protein	-
HTZ78_08325	-1.84369	3.97891e-10	phasin family protein	-
HTZ78_08335	-0.146638	NA	hypothetical protein	-
HTZ78_08340	-0.980709	0.0112079	patatin-like phospholipase family protein	K07001
HTZ78_08345	0.607492	0.331556	hypothetical protein	-
HTZ78_08350	2.3465	2.94967e-13	AI-2E family transporter	-
HTZ78_08355	1.91244	1.10754e-09	molecular chaperone DnaK	K04043
HTZ78_08360	-0.572149	0.0731049	nucleotide exchange factor GrpE	K03687
HTZ78_08365	0.072994	0.80532	type II/IV secretion system protein	K02652
HTZ78_08370	2.10508	4.73179e-26	class I SAM-dependent RNA methyltransferase	K07444
HTZ78_08375	1.05287	0.000783153	cupin domain-containing protein	K19547
HTZ78_08380	0.844683	0.00156197	signal recognition particle-docking protein	K03110
HTZ78_08385	4.75747	1.99935e-34	acyltransferase family protein	-
HTZ78_08390	-3.54835	4.82564e-50	glycerol-3-phosphate 1-O-acyltransferase PlsY	K08591
HTZ78_08395	-2.99636	5.9072e-40	GldG family protein	K01992
HTZ78_08400	1.64248	9.88551e-08	photosystem I reaction center subunit IX	K02697
HTZ78_08405	1.2997	4.67907e-06	Photosystem I reaction center subunit III	K02694
HTZ78_08410	0.98774	0.000721304	tRNA	K01409
HTZ78_08415	1.31596	NA	ribosome maturation factor RimM	K02860
HTZ78_08420	1.43203	0.00020313	SDR family oxidoreductase	K08678
HTZ78_08430	-3.35568	4.95053e-28	16S rRNA	K07056
HTZ78_08435	-3.09132	6.24092e-22	hypothetical protein	-
HTZ78_08440	2.18517	2.83453e-08	tRNA (adenosine(37)-N6)-dimethylallyltransferase	K00791
HTZ78_08445	1.30702	3.64208e-05	Gfo/Idh/MocA family oxidoreductase	-
HTZ78_08450	-2.17123	5.25214e-26	carotenoid biosynthesis protein	-
HTZ78_08455	-1.34733	4.08417e-07	cytochrome c oxidase subunit II	K02275
HTZ78_08460	0.774303	0.167454	pantothenate kinase	K03525
HTZ78_08465	1.51749	0.00113212	bacteriohopanetetrol glucosamine biosynthesis	K00720
HTZ78_08470	-0.222676	0.610901	hypothetical protein	-
HTZ78_08475	-1.16511	0.00078292	UDP-N-acetylglucosamine	K00790
HTZ78_08480	1.15108	NA	class II fumarate hydratase	K01679
HTZ78_08495	1.32921	NA	ribonuclease D	K03684
HTZ78_08500	2.8551	5.84022e-37	DUF3747 domain-containing protein	-
HTZ78_08505	3.70768	1.98127e-31	4-hydroxy-3-methylbut-2-enyl diphosphate	K03527
HTZ78_08510	1.25066	6.75272e-06	DUF3318 domain-containing protein	K03799
HTZ78_08515	-0.484148	0.102667	class I SAM-dependent methyltransferase	-
HTZ78_08520	-0.0925703	0.720966	HlyC/CorC family transporter	-
HTZ78_08525	2.16326	3.67176e-15	four-carbon acid sugar kinase family protein	-
HTZ78_08530	1.93491	4.01947e-06	cryptochrome/photolyase family protein	K06876
HTZ78_08535	1.31479	NA	CBS domain-containing protein	K00974
HTZ78_08540	2.34212	2.89871e-13	photosystem II S4 domain protein	-
HTZ78_08545	-1.03057	0.0043106	ABC transporter permease	K02066
HTZ78_08590	-1.11264	0.000217995	rhomboid family intramembrane serine protease	-
HTZ78_08595	0.612422	NA	DEAD/DEAH box helicase	K08282
HTZ78_08600	2.79142	5.25013e-24	allophycocyanin subunit beta	K02097
HTZ78_08605	-2.2545	7.37749e-18	chromate transporter	K07240
HTZ78_08615	2.44874	0.0154013	sulfate/molybdate ABC transporter ATP-binding	K02045
HTZ78_08620	3.57322	0.0039103	sulfate ABC transporter permease subunit CysW	K02047
HTZ78_08625	1.36975	0.362173	sulfate ABC transporter permease subunit CysT	K02046
HTZ78_08630	-1.11154	NA	hypothetical protein	K02071
HTZ78_08635	0.480078	NA	sulfate ABC transporter substrate-binding	K23163
HTZ78_08640	-1.18533	0.000245658	Crp/Fnr family transcriptional regulator	-
HTZ78_08645	-2.10441	2.35826e-17	hypothetical protein	-
HTZ78_08650	-2.1686	5.81305e-20	inositol monophosphatase	K01092
HTZ78_08655	-0.0271277	0.942107	response regulator transcription factor	K02483
HTZ78_08660	-1.35424	3.4401e-09	DUF3370 domain-containing protein	K02390
HTZ78_08665	-3.37655	1.63183e-13	hypothetical protein	-
HTZ78_08675	0.479058	NA	SWIM zinc finger family protein	-
HTZ78_08680	-1.71203	3.44027e-16	GAF domain-containing protein	-
HTZ78_08685	3.34548	7.12947e-27	GTPase family protein	K06946
HTZ78_08690	0.44033	0.043614	TIGR00300 family protein	K00819
HTZ78_08695	-0.847605	0.000562176	hypothetical protein	-
HTZ78_08700	-1.96256	7.62923e-14	recombination protein RecR	K06187
HTZ78_08705	-1.35495	0.00145513	DUF3146 family protein	-
HTZ78_08710	4.48563	NA	bacterioferritin	K03594
HTZ78_08715	1.3343	0.00213596	hypothetical protein	-
HTZ78_08720	0.559646	NA	UDP-N-acetylmuramate dehydrogenase	K00075
HTZ78_08725	-2.01657	3.41971e-11	UDP-N-acetylmuramate--L-alanine ligase	K01924
HTZ78_08730	1.29929	3.07039e-07	type I glyceraldehyde-3-phosphate dehydrogenase	K00150
HTZ78_08735	1.71237	1.90137e-08	M1 family metallopeptidase	K01256
HTZ78_08755	2.76934	6.9807e-23	photosystem II chlorophyll-binding protein CP47	K02704
HTZ78_08760	0.506842	0.223831	FkbM family methyltransferase	K02200
HTZ78_08775	0.808894	0.0322564	class I SAM-dependent methyltransferase	-
HTZ78_08780	0.659448	0.216664	hypothetical protein	-
HTZ78_08790	-1.1939	0.00167167	8-amino-7-oxononanoate synthase	K00652
HTZ78_08795	0.326295	0.290646	type I methionyl aminopeptidase	K01265
HTZ78_08800	3.99336	NA	thiol-disulfide oxidoreductase DCC family	-
HTZ78_08805	0.38301	NA	riboflavin synthase	K00793
HTZ78_08820	0.400149	0.153436	iron ABC transporter permease	K02011
HTZ78_08825	1.29731	0.00105758	low molecular weight phosphotyrosine protein	K01104
HTZ78_08830	2.0422	3.67227e-07	ROK family protein	K00845
HTZ78_08835	-1.74559	1.66148e-11	DUF2062 domain-containing protein	K09928
HTZ78_08840	-3.07577	3.65693e-34	NYN domain-containing protein	K06962
HTZ78_08850	-0.101637	0.857848	helix-turn-helix transcriptional regulator	K21405
HTZ78_08855	3.9162	5.02023e-29	photosystem I iron-sulfur center protein PsaC	K02691
HTZ78_08865	0.334593	0.148103	NAD(P)H-quinone oxidoreductase subunit 4	K05575
HTZ78_08870	-4.62809	4.61186e-37	hypothetical protein	-
HTZ78_08875	-0.89432	0.0608992	hypothetical protein	-
HTZ78_08880	2.12808	NA	phycobilisome rod-core linker polypeptide	K02096
HTZ78_08885	-0.988027	5.07221e-05	hypothetical protein	-
HTZ78_08890	-0.554187	0.051823	DNA double-strand break repair nuclease NurA	-
HTZ78_08895	-0.637767	0.0160604	hypothetical protein	-
HTZ78_08900	-0.478535	0.0782906	Gfo/Idh/MocA family oxidoreductase	K03810
HTZ78_08910	-0.668915	0.0481949	PP2C family protein-serine/threonine	K07315
HTZ78_08915	0.0194046	0.958854	DUF697 domain-containing protein	K06883
HTZ78_08920	4.18207	2.32073e-48	photosystem II manganese-stabilizing	K02716
HTZ78_08935	-2.19917	8.80175e-14	hypothetical protein	-
HTZ78_08940	0.398246	0.232845	3-phosphoshikimate 1-carboxyvinyltransferase	K00800
HTZ78_08950	-0.0261231	0.928116	radical SAM protein	-
HTZ78_08955	-2.95246	1.97146e-24	hypothetical protein	-
HTZ78_08970	3.21284	2.46564e-13	isoaspartyl peptidase/L-asparaginase	K01424
HTZ78_08975	1.24031	9.19828e-06	adenylosuccinate lyase	K01756
HTZ78_08980	1.74579	3.69027e-05	urease subunit beta	K01429
HTZ78_08985	-2.2443	5.01998e-17	methyltransferase domain-containing protein	K18534
HTZ78_08990	0.42801	0.18917	AAA family ATPase	K02341
HTZ78_08995	0.820977	0.0144519	urea ABC transporter substrate-binding protein	K11959
HTZ78_09000	0.785586	0.050351	DNA repair protein RadA	K04485
HTZ78_09005	0.79909	0.000102809	pentapeptide repeat-containing protein	-
HTZ78_09010	1.47547	2.97661e-09	sodium:proton antiporter	K03316
HTZ78_09015	-0.765999	0.0032848	DUF2996 domain-containing protein	-
HTZ78_09020	-0.310066	0.273471	transcription antitermination protein NusB	K03625
HTZ78_09030	-0.331934	0.238566	phosphodiester glycosidase family protein	-
HTZ78_09035	-3.13695	NA	DUF262 domain-containing protein	-
HTZ78_09065	0.80474	0.00639005	primosomal protein N'	K04066
HTZ78_09070	2.24387	3.51778e-08	DUF948 domain-containing protein	-
HTZ78_09075	2.2352	1.32557e-15	YtxH domain-containing protein	-
HTZ78_09080	-1.18695	NA	EAL domain-containing protein	-
HTZ78_09085	1.57634	3.02989e-06	P-aminobenzoate N-oxygenase AurF	-
HTZ78_09090	0.914929	0.00016526	ferritin-like domain-containing protein	-
HTZ78_09095	-0.814917	0.000193353	aromatic ring-hydroxylating dioxygenase subunit	K19982
HTZ78_09100	-0.430223	0.419057	hypothetical protein	-
HTZ78_09105	-0.612651	0.187913	fatty acid desaturase	K00508
HTZ78_09110	-0.527019	0.0372938	NAD-binding protein	-
HTZ78_09115	-1.20168	0.000136095	phage holin family protein	K08972
HTZ78_09120	1.52219	0.0227023	radical SAM protein	-
HTZ78_09125	1.76632	NA	hypothetical protein	-
HTZ78_09130	1.44242	4.64162e-05	HlyC/CorC family transporter	K03699
HTZ78_09135	-1.09468	0.000149202	30S ribosomal protein S16	K02959
HTZ78_09140	-1.40345	1.06116e-07	KH domain-containing protein	K06960
HTZ78_09145	2.36933	NA	glutamine synthetase III	K01915
HTZ78_09155	0.281285	0.221503	cytochrome c-550	K02720
HTZ78_09160	1.70806	2.58614e-06	translation initiation factor IF-2	-
HTZ78_09165	-3.89199	1.02199e-46	sirohydrochlorin chelatase	K03795
HTZ78_09170	-3.3661	2.13759e-14	tRNA	K06925
HTZ78_09175	-3.23872	2.91727e-44	aminomethyl-transferring glycine dehydrogenase	K00281
HTZ78_09180	0.981909	0.025136	DNA repair protein RecN	K03631
HTZ78_09185	-1.07313	2.40843e-05	hypothetical protein	K02519
HTZ78_09220	1.53717	4.11545e-11	magnesium chelatase subunit H	K03403
HTZ78_09225	-0.347615	0.37051	M10 family metallopeptidase C-terminal	-
HTZ78_09230	-0.943013	0.0311799	DUF2993 domain-containing protein	-
HTZ78_09235	0.426493	0.20275	tetratricopeptide repeat protein	-
HTZ78_09240	2.14669	7.18237e-10	enoyl-ACP reductase FabI	K00208
HTZ78_09245	-1.44645	2.66632e-08	ABC transporter ATP-binding protein	K02003
HTZ78_09250	2.08243	3.08613e-19	CHAT domain-containing protein	-
HTZ78_09255	0.7589	0.00372073	tryptophan synthase subunit beta	K01696
HTZ78_09260	0.594614	0.0449643	ATP-dependent Clp endopeptidase proteolytic	K01358
HTZ78_09265	-0.314895	NA	gamma-glutamyl-gamma-aminobutyrate hydrolase	-
HTZ78_09270	-1.98778	0.00179119	glycosyltransferase family 2 protein	K20534
HTZ78_09275	-1.19306	4.97098e-06	arginine--tRNA ligase	K01887
HTZ78_09280	2.17262	4.34937e-08	DUF697 domain-containing protein	K03595
HTZ78_09285	-0.113957	0.701353	diaminopimelate decarboxylase	K01586
HTZ78_09290	-1.1224	1.36337e-06	TIGR00159 family protein	K18672
HTZ78_09295	-1.49676	3.98494e-12	di-trans,poly-cis-decaprenylcistransferase	K00806
HTZ78_09300	0.508489	0.0988521	magnesium/cobalt transporter CorA	K03284
HTZ78_09310	-4.2268	6.78286e-09	GNAT family N-acetyltransferase	K00657
HTZ78_09320	-1.92288	1.75222e-08	VWA domain-containing protein	K07114
HTZ78_09325	1.68703	0.105417	dCTP deaminase	K01494
HTZ78_09330	-0.930351	3.18684e-05	calcium/proton exchanger	K07300
HTZ78_09340	0.640394	0.0036165	30S ribosomal protein S2	K02967
HTZ78_09345	1.37572	8.09496e-08	translation elongation factor Ts	K02357
HTZ78_09350	-0.0601088	0.842961	NAD(P)H-quinone oxidoreductase subunit N	K05585
HTZ78_09355	2.19665	2.81063e-11	cation transporter	-
HTZ78_09360	2.58904	2.18794e-09	ssl1498 family light-harvesting-like protein	-
HTZ78_09365	-1.73537	1.79995e-13	DUF29 domain-containing protein	-
HTZ78_09370	1.72751	6.53133e-09	DUF697 domain-containing protein	K06883
HTZ78_09375	3.43802	5.24982e-19	DUF4334 domain-containing protein	-
HTZ78_09380	1.39418	4.12466e-05	photosystem I assembly protein Ycf3	-
HTZ78_09385	-0.704773	NA	cation-transporting P-type ATPase	K01537
HTZ78_09390	1.71811	3.35035e-17	ribulose-phosphate 3-epimerase	K01783
HTZ78_09395	-0.344647	0.301433	MoaD/ThiS family protein	K03636
HTZ78_09420	-0.125088	0.719855	methyltransferase domain-containing protein	-
HTZ78_09435	1.23744	7.44916e-06	O-linked N-acetylglucosamine transferase,	-
HTZ78_09445	0.129336	0.700386	hypothetical protein	-
HTZ78_09460	-0.682561	0.00603354	prepilin-type N-terminal cleavage/methylation	K02650
HTZ78_09465	-0.96683	0.000443111	class I SAM-dependent methyltransferase	-
HTZ78_09470	-1.57911	4.79753e-07	pentapeptide repeat-containing protein	-
HTZ78_09475	1.91994	2.1888e-07	RNA polymerase sigma factor, RpoD/SigA family	K03086
HTZ78_09480	0.745358	0.00959156	threonine synthase	K01733
HTZ78_09485	0.301085	0.585622	glycosyltransferase family 39 protein	-
HTZ78_09495	-2.42451	5.99222e-29	diguanylate cyclase	-
HTZ78_09500	0.282047	0.321001	RIP metalloprotease RseP	K11749
HTZ78_09505	-0.198244	0.509976	endonuclease III	K10773
HTZ78_09510	-1.6938	1.37927e-14	hypothetical protein	-
HTZ78_09515	0.859911	0.00154799	nucleoside deaminase	K11991
HTZ78_09520	0.911363	0.157444	DUF29 family protein	-
HTZ78_09525	1.7262	3.73789e-06	DASH family cryptochrome	K01669
HTZ78_09530	1.66934	3.13596e-10	tetratricopeptide repeat protein	-
HTZ78_09540	1.00599	2.44542e-07	glucose-6-phosphate dehydrogenase assembly	-
HTZ78_09545	1.15005	1.50529e-06	amino acid ABC transporter ATP-binding protein	K17063
HTZ78_09550	-1.13129	0.000967882	repressor LexA	K01356
HTZ78_09555	-0.159194	0.537539	succinate dehydrogenase/fumarate reductase	K00240
HTZ78_09575	-1.4954	0.0107802	glycoside hydrolase family protein	K11331
HTZ78_09580	-0.312599	0.295577	efflux RND transporter permease subunit	K11326
HTZ78_09585	0.368794	0.689521	cobalt transporter	K11327
HTZ78_09600	-2.02045	0.0953632	response regulator transcription factor	K11330
HTZ78_09605	0.794031	NA	two-component sensor histidine kinase	K11328
HTZ78_09610	-3.2062	6.60018e-11	efflux RND transporter periplasmic adaptor	K15727
HTZ78_09615	-1.43333	1.79326e-06	efflux RND transporter permease subunit	K11326
HTZ78_09620	-2.56588	2.47478e-08	hypothetical protein	-
HTZ78_09625	-5.70355	1.4683e-53	DUF305 domain-containing protein	-
HTZ78_09630	-5.03209	4.19678e-37	response regulator transcription factor	-
HTZ78_09635	-3.24447	NA	two-component sensor histidine kinase	K11328
HTZ78_09640	-0.593745	0.14602	NAD synthetase	-
HTZ78_09645	-1.99695	4.64443e-18	two-component system response regulator	K07814
HTZ78_09650	-0.414592	0.131755	energy-coupling factor ABC transporter	K16786
HTZ78_09655	-0.611718	0.242045	homogentisate phytyltransferase	K09833
HTZ78_09660	0.53454	0.124358	hypothetical protein	K09834
HTZ78_09675	-1.41105	7.51194e-09	glutamate synthase large subunit	K00284
HTZ78_09680	-1.11547	1.28157e-06	EamA family transporter	-
HTZ78_09685	-2.06648	2.06109e-16	phosphoribosylformylglycinamidine synthase	K23265
HTZ78_09690	-3.71246	3.28517e-52	phosphoribosylformylglycinamidine synthase	K23264
HTZ78_09695	-0.332532	0.204027	GNAT family N-acetyltransferase	-
HTZ78_09700	-4.62511	9.54049e-87	ABC transporter substrate-binding protein	K02051
HTZ78_09705	0.628036	0.00861073	PAS domain-containing protein	-
HTZ78_09710	-1.53117	0.00297027	pentapeptide repeat-containing protein	-
HTZ78_09720	-4.00184	6.75187e-36	Fe(3+) ABC transporter substrate-binding	K02012
HTZ78_09725	-3.20374	9.80159e-17	MotA/TolQ/ExbB proton channel family protein	K03561
HTZ78_09730	-1.68337	0.000808396	biopolymer transporter ExbD	K03559
HTZ78_09735	0.314719	0.543859	biopolymer transporter ExbD	K03559
HTZ78_09740	1.70152	1.35209e-05	RidA family protein	K09022
HTZ78_09745	2.18871	2.01083e-17	Glu/Leu/Phe/Val dehydrogenase	K00262
HTZ78_09750	1.73419	7.57263e-11	NADPH-dependent 7-cyano-7-deazaguanine reductase	K09457
HTZ78_09755	1.62275	2.97833e-09	UPF0104 family protein	K07027
HTZ78_09760	1.49298	NA	ferredoxin	K05337
HTZ78_09765	0.856522	0.000829398	DUF1257 domain-containing protein	-
HTZ78_09770	-0.57879	0.0693601	DUF2997 domain-containing protein	-
HTZ78_09780	4.0581	3.34681e-17	4-hydroxythreonine-4-phosphate dehydrogenase	K00097
HTZ78_09785	0.347404	0.486817	cytochrome B6	-
HTZ78_09790	2.29618	1.44446e-08	tRNA guanosine(34) transglycosylase Tgt	K00773
HTZ78_09800	2.0506	7.81751e-12	FAD-binding oxidoreductase	K14606
HTZ78_09805	-1.36717	NA	DUF3368 domain-containing protein	K07066
HTZ78_09810	-0.442333	0.108118	UPF0175 family protein	-
HTZ78_09815	0.0734779	0.807015	phospho-N-acetylmuramoyl-pentapeptide-	K01000
HTZ78_09820	2.96646	4.27409e-13	mechanosensitive ion channel family protein	K22044
HTZ78_09825	3.59439	6.51419e-26	6-phosphofructokinase	K21071
HTZ78_09830	3.86998	4.4579e-26	dihydroorotate dehydrogenase-like protein	K00226
HTZ78_09840	5.0273	6.18019e-82	pyruvate:ferredoxin (flavodoxin) oxidoreductase	K03737
HTZ78_09845	-2.74165	2.22516e-10	Uma2 family endonuclease	-
HTZ78_09850	0.849381	0.011675	molybdate ABC transporter permease subunit	K02017
HTZ78_09855	2.16171	4.57274e-05	molybdate ABC transporter substrate-binding	K02020
HTZ78_09860	1.17571	4.92819e-06	O-antigen ligase family protein	-
HTZ78_09865	-3.31538	3.14138e-50	diguanylate cyclase	-
HTZ78_09870	0.0665544	0.823508	photosystem II reaction center protein Ycf12	-
HTZ78_09875	0.988122	0.000104129	YkgJ family cysteine cluster protein	K06940
HTZ78_09880	0.673342	0.0171175	HAD-IIB family hydrolase	K00696
HTZ78_09885	-1.48115	0.000528118	hypothetical protein	-
HTZ78_09890	3.60443	6.05231e-38	CheW domain-containing protein	-
HTZ78_09895	3.61815	2.94842e-33	Hpt domain-containing protein	K11526
HTZ78_09900	1.39857	2.21412e-06	chemotaxis protein	-
HTZ78_09905	0.154538	NA	GAF domain-containing protein	K11525
HTZ78_09910	-0.72936	NA	chemotaxis protein CheW	K11524
HTZ78_09915	-0.810655	0.00767488	response regulator	K11523
HTZ78_09920	-1.44822	2.40094e-06	response regulator	K11522
HTZ78_09925	-1.18097	0.00232133	M61 family metallopeptidase	-
HTZ78_09930	0.00588465	NA	branched-chain amino acid transaminase	K00826
HTZ78_09935	-0.63623	NA	Asp-tRNA(Asn)/Glu-tRNA(Gln) amidotransferase	K02435
HTZ78_09940	-2.18415	1.76042e-25	sirohydrochlorin chelatase	K03795
HTZ78_09945	-2.17983	1.65828e-09	methylglyoxal synthase	K07029
HTZ78_09950	-1.64156	1.27212e-08	pyridoxal phosphate-dependent aminotransferase	-
HTZ78_09955	1.34701	0.00453394	hypothetical protein	-
HTZ78_09960	0.237851	0.527889	DUF1822 family protein	K01387
HTZ78_10015	-0.00513697	0.987542	DUF5615 family PIN-like protein	-
HTZ78_10060	-1.93659	2.28858e-15	D-alanyl-D-alanine carboxypeptidase family	K07260
HTZ78_10065	-3.06201	5.04522e-24	carotene isomerase	K09835
HTZ78_10070	-2.23259	3.28961e-09	4Fe-4S binding protein	-
HTZ78_10075	-2.16177	2.59512e-18	hypothetical protein	-
HTZ78_10080	0.552257	0.0302777	phosphotransacetylase family protein	K06873
HTZ78_10085	-0.353226	0.55341	LysR family transcriptional regulator	K21703
HTZ78_10090	-2.48603	0.00470263	ABC transporter substrate-binding protein	K11950
HTZ78_10095	-1.47284	0.0228264	nitrate ABC transporter permease	K11951
HTZ78_10100	-2.27962	4.56414e-14	iron uptake porin	-
HTZ78_10105	-3.52343	1.01351e-14	ABC transporter substrate-binding protein	K11952
HTZ78_10110	0.0866283	0.847244	ATP-binding cassette domain-containing protein	K11953
HTZ78_10125	-1.20953	NA	acetolactate synthase large subunit	K01652
HTZ78_10160	-1.77727	8.62262e-05	ABC transporter permease subunit	K01992
HTZ78_10165	-0.809341	0.000543645	FAD-dependent oxidoreductase	-
HTZ78_10170	-0.935052	0.00223066	carbamoyltransferase HypF	K04656
HTZ78_10175	0.120982	0.671143	ribonuclease III	K03685
HTZ78_10185	-0.506276	0.169592	sxtJ	-
HTZ78_10190	1.60905	0.0319126	glycosyltransferase	-
HTZ78_10195	-1.14057	NA	cytochrome b6-f complex subunit IV	K02637
HTZ78_10200	-1.947	7.08015e-18	cytochrome b6	K02635
HTZ78_10205	0.790977	0.000612478	hypothetical protein	-
HTZ78_10210	0.515959	0.108118	amino acid ABC transporter substrate-binding	K02030
HTZ78_10215	-0.84497	0.00816892	AI-2E family transporter	-
HTZ78_10220	0.213997	0.634039	triose-phosphate isomerase	K01803
HTZ78_10225	-1.91845	9.40467e-06	GerMN domain-containing protein	-
HTZ78_10230	-2.63996	7.76018e-22	histidine kinase	K08479
HTZ78_10235	2.04636	1.79878e-13	flavin monoamine oxidase family protein	K00274
HTZ78_10245	2.29353	2.70871e-16	bifunctional methylenetetrahydrofolate	K01491
HTZ78_10250	1.17739	7.83988e-05	DUF751 family protein	-
HTZ78_10255	0.410118	0.121705	30S ribosome-binding factor RbfA	K02834
HTZ78_10260	-1.23548	6.20035e-06	peroxiredoxin	K03386
HTZ78_10265	0.0121216	0.973952	hypothetical protein	-
HTZ78_10270	2.35449	4.19391e-16	transcriptional regulator NrdR	K07738
HTZ78_10275	-4.17149	1.44212e-38	photosystem II reaction center protein T	-
HTZ78_10280	-1.45659	4.17719e-10	amidophosphoribosyltransferase	K00764
HTZ78_10285	-3.09321	3.60846e-16	DUF4126 domain-containing protein	-
HTZ78_10290	-4.05486	6.36214e-83	ABC transporter ATP-binding protein	K01990
HTZ78_10295	-1.81267	6.54808e-19	ABC transporter permease	K01992
HTZ78_10300	2.16712	5.16987e-23	hypothetical protein	-
HTZ78_10310	0.631891	0.0211809	urea ABC transporter ATP-binding protein UrtD	K11962
HTZ78_10320	-0.0975183	0.737492	acetyl-CoA carboxylase biotin carboxylase	K01961
HTZ78_10325	-2.60553	0.0034144	hypothetical protein	K09932
HTZ78_10330	2.18069	6.79267e-11	nucleoside deaminase	K01487
HTZ78_10335	1.14191	0.00136838	methionyl-tRNA formyltransferase	K00604
HTZ78_10345	-0.713621	0.152064	ABC transporter ATP-binding protein	K11957
HTZ78_10350	1.53526	2.02397e-11	30S ribosomal protein S4	K02986
HTZ78_10355	1.08656	0.000333882	AI-2E family transporter	-
HTZ78_10360	0.0217508	0.949142	hypothetical protein	-
HTZ78_10365	0.0909871	0.776942	aldehyde dehydrogenase family protein	K00147
HTZ78_10370	1.5101	1.7903e-10	GAF domain-containing protein	K11354
HTZ78_10375	2.22307	1.04067e-17	response regulator	K11355
HTZ78_10380	0.175343	0.613382	magnesium-protoporphyrin IX monomethyl ester	K04034
HTZ78_10385	-0.946189	NA	quinone-dependent dihydroorotate dehydrogenase	K00254
HTZ78_10390	1.6354	7.64722e-08	NADH-quinone oxidoreductase subunit NuoH	K05572
HTZ78_10395	2.49546	1.02698e-09	NAD(P)H-quinone oxidoreductase subunit I	K05580
HTZ78_10400	3.03721	NA	NADH-quinone oxidoreductase subunit J	K05578
HTZ78_10405	2.37299	1.12077e-07	NADH-quinone oxidoreductase subunit NuoK	K05576
HTZ78_10415	0.0911159	NA	valine--tRNA ligase	K01873
HTZ78_10420	0.800593	0.0116993	FIST C-terminal domain-containing protein	-
HTZ78_10430	0.277384	0.296058	adenylosuccinate synthase	K01939
HTZ78_10435	-0.513576	0.094143	50S ribosomal protein L25	K02897
HTZ78_10440	-0.194161	0.457633	short chain dehydrogenase	-
HTZ78_10445	0.906996	NA	bacterioferritin	K03594
HTZ78_10450	-2.78505	5.98978e-06	DUF3148 domain-containing protein	-
HTZ78_10455	-1.7553	0.0443755	hypothetical protein	-
HTZ78_10460	0.977386	0.000694106	acyl carrier protein	K02078
HTZ78_10465	1.11459	1.69784e-07	beta-ketoacyl-ACP synthase II	K09458
HTZ78_10470	1.61458	NA	transketolase	K00615
HTZ78_10475	-0.956571	7.69444e-06	TPM domain-containing protein	K06872
HTZ78_10480	1.36219	3.84664e-07	TRAP transporter substrate-binding protein	-
HTZ78_10485	-1.14776	0.000444503	EAL domain-containing protein	-
HTZ78_10490	-2.7798	4.87778e-07	nuclear transport factor 2 family protein	-
HTZ78_10495	-0.688053	0.0016253	fluorescence recovery protein	-
HTZ78_10500	-0.57149	NA	bifunctional	K14652
HTZ78_10505	1.39271	5.31396e-06	glycoside hydrolase family protein	K11331
HTZ78_10510	1.73015	1.10366e-05	imidazole glycerol phosphate synthase subunit	K02500
HTZ78_10515	0.953018	0.000265629	YdiU family protein	K08997
HTZ78_10520	1.28622	0.0012002	twin-arginine translocase TatA/TatE family	K03116
HTZ78_10525	2.6582	1.02701e-19	glycosyltransferase	-
HTZ78_10535	-1.28854	3.85028e-09	permease	K07089
HTZ78_10540	-1.05953	7.22843e-07	anti-sigma factor	K12132
HTZ78_10545	-2.87955	6.75271e-23	sigma-70 family RNA polymerase sigma factor	K03088
HTZ78_10550	-9.58551	2.40977e-296	hypothetical protein	-
HTZ78_10555	-8.27274	6.14599e-180	high light inducible protein	-
HTZ78_10560	-0.377402	0.307758	fatty acid desaturase	K02294
HTZ78_10565	0.248373	0.359102	MATE family efflux transporter	K03327
HTZ78_10570	1.59659	2.10816e-10	2-C-methyl-D-erythritol 2,4-cyclodiphosphate	K01770
HTZ78_10575	0.731638	0.00771519	DUF3782 domain-containing protein	-
HTZ78_10580	1.27453	6.27754e-08	NAD-dependent epimerase/dehydratase family	-
HTZ78_10585	0.168365	0.678738	cobalamin biosynthesis protein CbiD	K02188
HTZ78_10590	1.12219	0.00768864	glycosyltransferase family 2 protein	-
HTZ78_10595	2.32571	NA	ATP-dependent DNA helicase RecQ	K03654
HTZ78_10600	3.41349	NA	glycosyl hydrolase family 57	-
HTZ78_10605	2.26575	2.88035e-05	GNAT family N-acetyltransferase	-
HTZ78_10610	0.581285	0.0161014	HU family DNA-binding protein	K03530
HTZ78_10615	0.506144	0.0360474	threonine-phosphate decarboxylase	K04720
HTZ78_10620	0.34662	0.500055	bile acid:sodium symporter	K03453
HTZ78_10640	0.924009	0.00217495	1-acyl-sn-glycerol-3-phosphate acyltransferase	-
HTZ78_10645	2.80885	5.5035e-26	4Fe-4S binding protein	K23976
HTZ78_10650	1.74707	7.94213e-16	type I DNA topoisomerase	K03168
HTZ78_10655	2.29525	9.66996e-12	aquaporin Z	K06188
HTZ78_10660	-4.10816	7.70968e-16	winged helix-turn-helix transcriptional	K03892
HTZ78_10665	-0.868667	0.000153083	histidinol-phosphate transaminase	K00817
HTZ78_10670	3.36227	2.78327e-20	histidinol-phosphatase	K18649
HTZ78_10675	2.14198	2.18507e-08	hypothetical protein	-
HTZ78_10680	-0.315308	0.305934	GntR family transcriptional regulator	K07978
HTZ78_10685	0.68137	NA	DUF3370 domain-containing protein	K02390
HTZ78_10695	1.23089	0.0014622	sulfite exporter TauE/SafE family protein	K07090
HTZ78_10700	0.680998	0.016214	rhodanese-like domain-containing protein	-
HTZ78_10705	-0.534757	0.0483018	DUF3122 domain-containing protein	-
HTZ78_10710	-0.71372	0.00294553	MBL fold metallo-hydrolase	K17725
HTZ78_10720	2.97987	7.15391e-15	transporter substrate-binding domain-containing	K02030
HTZ78_10730	-3.00221	9.13479e-14	urease subunit gamma	K01430
HTZ78_10735	-2.50032	9.05943e-17	MAPEG family protein	K00799
HTZ78_10740	-1.77852	3.5743e-18	phytoene synthase	K02291
HTZ78_10745	-2.31814	2.08096e-26	15-cis-phytoene desaturase	K02293
HTZ78_10755	-1.19933	0.00136565	hypothetical protein	-
HTZ78_10760	-0.782301	NA	Bax inhibitor-1 family protein	K06890
HTZ78_10765	-2.55524	0.00017379	DUF1816 domain-containing protein	-
HTZ78_10770	0.195383	0.392111	DUF389 domain-containing protein	-
HTZ78_10775	1.51931	2.17783e-05	4a-hydroxytetrahydrobiopterin dehydratase	K01724
HTZ78_10780	1.7194	1.59104e-06	peptidylprolyl isomerase	K01802
HTZ78_10785	2.59498	NA	cytochrome b/b6 domain-containing protein	-
HTZ78_10790	1.273	NA	1,4-alpha-glucan branching enzyme	K00700
HTZ78_10795	-2.47781	4.29126e-14	MBL fold metallo-hydrolase	-
HTZ78_10800	-1.10955	0.000209341	hypothetical protein	-
HTZ78_10805	-2.61461	4.96299e-18	orotate phosphoribosyltransferase	K00762
HTZ78_10810	-3.37506	6.55423e-44	YvcK family protein	-
HTZ78_10815	-0.377613	0.166965	2-isopropylmalate synthase	K01649
HTZ78_10830	0.479302	0.328056	type II toxin-antitoxin system VapC family	-
HTZ78_10840	0.691964	0.0191578	NCS2 family permease	K06901
HTZ78_10875	-4.39387	9.36812e-43	rRNA pseudouridine synthase	-
HTZ78_10880	-0.939308	0.00323728	YqeG family HAD IIIA-type phosphatase	K07015
HTZ78_10885	-0.0786697	NA	DUF3769 domain-containing protein	-
HTZ78_10890	-1.14017	0.000270374	photosystem II reaction center protein I	K02710
HTZ78_10895	-0.435784	0.196156	DUF721 domain-containing protein	-
HTZ78_10905	0.732886	0.000136215	efflux RND transporter permease subunit	K03296
HTZ78_10910	-1.09738	0.00121793	NAD-dependent succinate-semialdehyde	K00135
HTZ78_10920	-2.82426	1.07722e-10	GNAT family N-acetyltransferase	K06718
HTZ78_10925	-1.21636	0.000146053	hypothetical protein	-
HTZ78_10930	-1.66776	0.00118037	iron uptake porin	-
HTZ78_10935	-1.80994	7.64776e-09	response regulator transcription factor	-
HTZ78_10940	-0.15503	0.60702	N-acetylmuramoyl-L-alanine amidase	K01448
HTZ78_10945	-1.6541	8.89444e-09	hypothetical protein	-
HTZ78_10950	-1.04834	0.0124581	DUF1036 domain-containing protein	-
HTZ78_10955	1.91245	2.41213e-05	anti-sigma factor antagonist	K04749
HTZ78_10960	-2.35284	2.01344e-16	hypothetical protein	-
HTZ78_10965	-0.185429	0.537539	hypothetical protein	-
HTZ78_10970	0.667274	0.0740397	CsgG/HfaB family protein	-
HTZ78_10975	-2.57697	2.90706e-08	hypothetical protein	-
HTZ78_10985	-4.83275	3.14507e-16	DUF1825 family protein	-
HTZ78_10990	-2.87635	8.625e-19	alpha/beta hydrolase	K08680
HTZ78_10995	-1.70024	5.29439e-12	alpha/beta fold hydrolase	K00627
HTZ78_11005	-1.3441	1.40611e-08	CPP1-like family protein	-
HTZ78_11010	-0.390979	0.051584	penicillin-binding protein 2	K03587
HTZ78_11015	-4.20279	6.99791e-64	hypothetical protein	-
HTZ78_11020	-1.7149	1.12004e-09	(Fe-S)-binding protein	K11473
HTZ78_11025	1.56522	2.75305e-06	hypothetical protein	-
HTZ78_11030	-2.73172	2.05388e-16	AarF/ABC1/UbiB kinase family protein	-
HTZ78_11035	-2.70824	4.85048e-27	LysR family transcriptional regulator	K21703
HTZ78_11040	-4.55099	3.64641e-22	hypothetical protein	-
HTZ78_11045	-1.35743	0.00183928	PhzF family phenazine biosynthesis isomerase	K06998
HTZ78_11055	2.2882	3.91984e-26	YifB family Mg chelatase-like AAA ATPase	K07391
HTZ78_11060	0.854699	0.00147211	DUF4090 family protein	-
HTZ78_11065	3.86373	2.77899e-18	molybdenum cofactor biosynthesis protein MoaE	K03635
HTZ78_11070	2.6799	NA	molybdopterin converting factor subunit 1	K03636
HTZ78_11075	3.11897	2.98622e-13	cyclic pyranopterin monophosphate synthase MoaC	K03637
HTZ78_11080	1.33318	0.00219069	GTP 3',8-cyclase MoaA	K03639
HTZ78_11085	1.2807	2.44983e-05	molybdopterin molybdotransferase MoeA	K03750
HTZ78_11090	2.92804	7.92202e-16	cyanase	K01725
HTZ78_11095	0.550162	0.0470667	ferredoxin--nitrite reductase	K00366
HTZ78_11100	0.340253	NA	HD family phosphohydrolase	K07037
HTZ78_11105	-1.59469	1.39831e-12	hypothetical protein	-
HTZ78_11110	-0.158163	0.710261	bifunctional 4-hydroxy-2-oxoglutarate	K01625
HTZ78_11115	0.9342	NA	ammonium transporter	K03320
HTZ78_11120	-2.90184	7.71621e-28	diguanylate cyclase	-
HTZ78_11125	-1.69774	NA	Crp/Fnr family transcriptional regulator	-
HTZ78_11130	-4.32221	0.000105025	HAMP domain-containing histidine kinase	K02668
HTZ78_11135	1.36432	2.47757e-05	beta-lactamase family protein	-
HTZ78_11140	-1.8935	7.46533e-05	hypothetical protein	-
HTZ78_11145	0.758543	NA	DUF3326 domain-containing protein	-
HTZ78_11150	-0.397719	0.0815614	CPBP family intramembrane metalloprotease	K07052
HTZ78_11160	-2.13935	8.89019e-09	AI-2E family transporter	-
HTZ78_11165	-2.31074	1.04254e-10	DUF4359 domain-containing protein	-
HTZ78_11170	-2.51806	9.1654e-24	pentapeptide repeat-containing protein	-
HTZ78_11175	-1.22248	9.86932e-07	3-isopropylmalate dehydratase small subunit	K01704
HTZ78_11180	-1.54918	6.9922e-10	CTP synthase (glutamine hydrolyzing)	K01937
HTZ78_11185	-3.89053	9.52469e-29	DUF4926 domain-containing protein	-
HTZ78_11195	1.7643	1.0403e-16	sigma 54-interacting transcriptional regulator	-
HTZ78_11200	-1.21426	3.80862e-05	fatty acid desaturase	K10257
HTZ78_11205	-0.292818	NA	pyridoxamine 5'-phosphate oxidase	K00275
HTZ78_11210	-3.18446	2.32185e-25	segregation/condensation protein A	K05896
HTZ78_11215	0.914338	0.0694004	YgiT-type zinc finger protein	-
HTZ78_11225	0.434519	0.242576	signal recognition particle protein	K03106
HTZ78_11230	0.00604599	0.987542	fatty acid desaturase	-
HTZ78_11235	-1.37898	0.000817031	bifunctional folylpolyglutamate	K11754
HTZ78_11240	-3.05191	8.4262e-13	hypothetical protein	-
HTZ78_11245	3.6826	4.33932e-31	cation-transporting P-type ATPase	K01537
HTZ78_11250	2.05866	9.19508e-10	tRNA uridine-5-carboxymethylaminomethyl(34)	K03650
HTZ78_11275	2.96216	0.000505607	SGNH/GDSL hydrolase family protein	-
HTZ78_11280	0.572142	0.106907	arsenite efflux transporter Acr3	K03325
HTZ78_11285	1.67021	0.000429596	arsenical resistance protein ArsH	K11811
HTZ78_11290	2.54183	6.83461e-10	arsenate reductase, glutathione/glutaredoxin	K03741
HTZ78_11295	-3.85586	1.05133e-32	response regulator transcription factor	K11329
HTZ78_11300	-1.12822	8.71472e-06	cofactor assembly of complex C subunit B	-
HTZ78_11315	1.24856	1.19028e-05	DUF4101 domain-containing protein	-
HTZ78_11340	-2.09508	3.03255e-19	squalene--hopene cyclase	K06045
HTZ78_11345	-3.50716	3.96549e-07	hypothetical protein	-
HTZ78_11355	0.627533	0.485422	HAD family hydrolase	K01091
HTZ78_11360	1.31634	0.000632864	tRNA pseudouridine(55) synthase TruB	K03177
HTZ78_11365	1.38174	1.82035e-06	hypothetical protein	-
HTZ78_11370	1.11576	0.00174542	phasin family protein	-
HTZ78_11375	-2.37808	5.35735e-28	efflux RND transporter permease subunit	-
HTZ78_11380	-2.20235	0.000329758	SRPBCC family protein	-
HTZ78_11385	-4.38751	1.93891e-39	hypothetical protein	-
HTZ78_11390	2.13747	NA	phosphoketolase family protein	K01621
HTZ78_11395	3.63416	9.57663e-49	dihydroxy-acid dehydratase	K01687
HTZ78_11400	-0.683727	0.335998	hypothetical protein	-
HTZ78_11405	-1.84342	7.21583e-15	RNA helicase	K03727
HTZ78_11410	-0.343402	NA	DUF3782 domain-containing protein	-
HTZ78_11415	2.09046	7.60536e-12	ABC-2 family transporter protein	K01992
HTZ78_11425	3.03948	9.92328e-29	DUF2330 domain-containing protein	-
HTZ78_11430	-2.30483	8.60277e-18	hypothetical protein	-
HTZ78_11435	-1.55441	4.94939e-08	sodium:solute symporter	K03307
HTZ78_11440	-0.385473	NA	hypothetical protein	-
HTZ78_11445	2.0664	2.16388e-10	DUF3493 domain-containing protein	-
HTZ78_11450	-0.137386	0.671143	glutathione peroxidase	K00432
HTZ78_11455	-2.31878	1.60457e-09	TMEM165/GDT1 family protein	-
HTZ78_11460	-0.098809	0.712334	LapA family protein	-
HTZ78_11465	-1.69539	5.7044e-13	iron-containing alcohol dehydrogenase family	K00005
HTZ78_11470	4.00485	NA	geranylgeranyl reductase	K10960
HTZ78_11485	-1.1096	0.0217369	class D beta-lactamase	K18791
HTZ78_11490	2.7807	3.91861e-07	hypothetical protein	K01482
HTZ78_11495	3.39673	2.49158e-18	alpha/beta hydrolase	K00433
HTZ78_11505	1.3474	NA	ABC transporter ATP-binding protein	K10112
HTZ78_11510	1.21191	NA	TIGR01777 family protein	K07071
HTZ78_11515	0.812929	0.00127103	bifunctional nuclease family protein	K08999
HTZ78_11520	1.67803	8.11278e-13	DNA helicase PcrA	K03657
HTZ78_11525	-0.820721	0.0565483	hypothetical protein	-
HTZ78_11530	-2.02625	3.18628e-07	PRC-barrel domain-containing protein	-
HTZ78_11535	0.167259	0.779522	urease accessory protein UreE	K03187
HTZ78_11540	-1.31385	0.0220891	DUF4168 domain-containing protein	-
HTZ78_11545	-1.29244	6.23678e-06	16S rRNA (cytosine(1402)-N(4))-methyltransferase	K03438
HTZ78_11555	0.244342	0.321103	S41 family peptidase	K03797
HTZ78_11560	-1.76143	3.10922e-09	cell division protein FtsQ/DivIB	K03589
HTZ78_11565	0.696905	0.00110072	cell division protein FtsZ	K03531
HTZ78_11570	0.750596	0.0109766	hypothetical protein	K03642
HTZ78_11575	-1.65359	1.72005e-07	histidine phosphatase family protein	K02226
HTZ78_11580	-0.183462	0.628453	anthranilate phosphoribosyltransferase family	K00766
HTZ78_11585	-0.683778	0.0121237	ABC transporter substrate-binding protein	K15576
HTZ78_11590	0.408714	0.198876	nitrate ABC transporter permease	K15577
HTZ78_11600	1.17926	NA	ATP-binding cassette domain-containing protein	-
HTZ78_11605	-1.6525	NA	DUF1830 domain-containing protein	-
HTZ78_11610	3.08784	NA	nitrate reductase	K00367
HTZ78_11615	4.49597	NA	nitrate reductase associated protein	-
HTZ78_11620	2.33383	2.64923e-07	hypothetical protein	-
HTZ78_11625	0.113121	0.812789	FkbM family methyltransferase	-
HTZ78_11630	0.666507	0.13505	glycosyltransferase	-
HTZ78_11635	1.63187	NA	lysine--tRNA ligase	K04567
HTZ78_11640	2.46372	NA	hypothetical protein	-
HTZ78_11645	2.52362	NA	peptide deformylase	K01462
HTZ78_11650	1.20644	NA	5'/3'-nucleotidase SurE	K03787
HTZ78_11655	0.473857	0.0638717	Uma2 family endonuclease	-
HTZ78_11660	0.596812	0.0306091	hydrogenase expression/formation protein HypE	K04655
HTZ78_11665	-1.20705	4.0875e-05	ATP-dependent metallopeptidase FtsH/Yme1/Tma	K03798
HTZ78_11670	1.4986	3.77984e-11	ATP-binding cassette domain-containing protein	K01990
HTZ78_11675	-0.60069	0.0079334	DUF3386 domain-containing protein	-
HTZ78_11680	-4.29074	9.55121e-88	urease accessory protein UreF	K03188
HTZ78_11685	1.64107	NA	acetylglutamate kinase	K00930
HTZ78_11690	0.684026	0.0214703	sugar ABC transporter substrate-binding protein	K17244
HTZ78_11695	3.80767	NA	c-type cytochrome	K08906
HTZ78_11700	-2.83011	2.87854e-25	DUF1823 family protein	-
HTZ78_11705	-1.1432	NA	metallophosphoesterase	-
HTZ78_11710	-4.09181	1.08892e-32	chorismate lyase	K03181
HTZ78_11715	-0.727952	NA	DNA starvation/stationary phase protection	K04047
HTZ78_11720	-2.30529	2.24947e-27	50S ribosomal protein L3	K02906
HTZ78_11725	-1.63777	1.42637e-08	50S ribosomal protein L4	K02926
HTZ78_11730	-1.92443	5.33802e-18	50S ribosomal protein L23	K02892
HTZ78_11735	-0.0885505	0.781662	50S ribosomal protein L2	K02886
HTZ78_11740	-0.0357166	0.919991	30S ribosomal protein S19	K02965
HTZ78_11745	0.0509036	0.876105	50S ribosomal protein L22	K02890
HTZ78_11750	0.44189	0.127519	30S ribosomal protein S3	K02982
HTZ78_11755	0.612518	0.0886144	50S ribosomal protein L16	K02878
HTZ78_11760	0.098237	0.789591	50S ribosomal protein L29	K02904
HTZ78_11765	-0.0397565	0.890478	30S ribosomal protein S17	K02961
HTZ78_11770	1.47965	NA	50S ribosomal protein L14	K02874
HTZ78_11775	1.63704	1.73924e-09	50S ribosomal protein L24	K02895
HTZ78_11780	0.478138	0.0904827	50S ribosomal protein L5	K02931
HTZ78_11785	0.12821	0.598259	30S ribosomal protein S8	K02994
HTZ78_11790	0.54424	0.0155414	50S ribosomal protein L6	K02933
HTZ78_11795	1.15499	3.46419e-07	50S ribosomal protein L18	K02881
HTZ78_11800	1.23057	9.28739e-10	30S ribosomal protein S5	K02988
HTZ78_11805	0.122376	0.60702	50S ribosomal protein L15	K02876
HTZ78_11810	0.138685	0.571069	preprotein translocase subunit SecY	K03076
HTZ78_11815	1.86323	6.38619e-11	adenylate kinase	K00939
HTZ78_11820	-3.15488	1.17877e-25	translation initiation factor IF-1	K02518
HTZ78_11825	-2.2843	9.66996e-12	50S ribosomal protein L36	K02919
HTZ78_11830	-0.163195	0.581086	30S ribosomal protein S13	K02952
HTZ78_11835	-0.4425	0.105887	30S ribosomal protein S11	K02948
HTZ78_11840	-0.733033	0.000206906	DNA-directed RNA polymerase subunit alpha	K03040
HTZ78_11845	1.09961	0.000116139	50S ribosomal protein L17	K02879
HTZ78_11850	1.44585	NA	tRNA pseudouridine(38-40) synthase TruA	K06173
HTZ78_11855	1.64451	6.83213e-07	50S ribosomal protein L13	K02871
HTZ78_11860	2.06061	7.49375e-10	30S ribosomal protein S9	K02996
HTZ78_11865	1.70645	2.83347e-08	50S ribosomal protein L31	K02909
HTZ78_11870	-6.64835	1.83462e-124	DUF2949 domain-containing protein	-
HTZ78_11880	-2.7438	2.12324e-22	AarF/ABC1/UbiB kinase family protein	-
HTZ78_11885	-2.06196	3.9915e-14	HAMP domain-containing histidine kinase	-
HTZ78_11890	-0.981885	0.00331306	ParA family protein	K03496
HTZ78_11895	1.35744	NA	hypothetical protein	-
HTZ78_11900	-1.02526	6.9255e-05	hypothetical protein	-
HTZ78_11905	-1.09478	0.000119928	response regulator transcription factor	K10697
HTZ78_11910	2.50406	8.52514e-12	phycocyanobilin:ferredoxin oxidoreductase	K05371
HTZ78_11915	-0.827151	NA	EVE domain-containing protein	K07452
HTZ78_11920	1.67399	3.70658e-08	heme A synthase	K02259
HTZ78_11925	0.263548	NA	protoheme IX farnesyltransferase	K02257
HTZ78_11930	2.27082	2.68273e-17	HypC/HybG/HupF family hydrogenase formation	K04653
HTZ78_11935	0.114813	0.721163	Vat family streptogramin A O-acetyltransferase	K18234
HTZ78_11940	0.988001	9.11106e-06	GUN4 domain-containing protein	-
HTZ78_11945	0.973079	0.000283733	hypothetical protein	-
HTZ78_11950	2.63391	1.2031e-08	tetratricopeptide repeat protein	-
HTZ78_11955	1.85462	7.62075e-13	B12-binding domain-containing radical SAM	-
HTZ78_11960	-0.560477	0.0675963	hypothetical protein	-
HTZ78_11965	0.673938	NA	50S ribosomal protein L9	K02939
HTZ78_11970	-3.5836	1.53326e-29	cytochrome c	-
HTZ78_11975	2.01191	9.32334e-10	UDP-N-acetylmuramoyl-tripeptide--D-alanyl-D-	K01929
HTZ78_11980	-1.99688	4.79117e-17	hypothetical protein	-
HTZ78_11985	-0.599584	0.0345888	fatty acid desaturase	K10255
HTZ78_11990	0.570286	0.0148753	glucose-6-phosphate isomerase	K01810
HTZ78_11995	-0.219012	0.539839	serine O-acetyltransferase	K00640
HTZ78_12000	-1.4777	9.75474e-09	carbonic anhydrase	K01673
HTZ78_12005	0.482347	0.338102	bifunctional pantoate--beta-alanine	K13799
HTZ78_12010	-1.97798	0.0139119	Uma2 family endonuclease	-
HTZ78_12020	-0.385895	0.218612	tetratricopeptide repeat protein	-
HTZ78_12025	-0.268457	NA	CIA30 family protein	-
HTZ78_12030	0.160335	0.712334	mechanosensitive ion channel family protein	-
HTZ78_12035	0.679929	0.0558983	AsnC family protein	-
HTZ78_12045	0.079808	0.794463	23S rRNA (adenine(2503)-C(2))-methyltransferase	K06941
HTZ78_12050	-0.605379	0.0606308	precorrin-6y C5,15-methyltransferase	K00595
HTZ78_12055	0.701468	0.0373904	amidohydrolase	K01436
HTZ78_12075	0.122457	0.654257	hypothetical protein	-
HTZ78_12080	-0.953634	NA	VWA domain-containing protein	K07114
HTZ78_12090	-1.37581	4.05861e-06	MFS transporter	K03292
HTZ78_12100	1.74608	0.00191816	YybS family protein	-
HTZ78_12105	-1.09875	0.00474513	Crp/Fnr family transcriptional regulator	K10914
HTZ78_12110	1.8714	1.01394e-08	NAD(P)H-quinone oxidoreductase subunit J	K05581
HTZ78_12115	1.49386	2.24829e-08	NADH dehydrogenase subunit K	K05582
HTZ78_12120	-0.165913	0.551932	photosynthetic/respiratory NAD(P)H-quinone	K05574
HTZ78_12125	1.64906	3.36083e-10	threonine synthase	K01733
HTZ78_12130	-5.55874	1.00952e-28	tRNA lysidine(34) synthetase TilS	K04075
HTZ78_12135	-4.00671	1.90391e-08	FkbM family methyltransferase	-
HTZ78_12140	-0.835452	0.25939	FkbM family methyltransferase	-
HTZ78_12145	2.5601	1.54136e-09	type IV pilus secretin PilQ	K02666
HTZ78_12150	3.18461	2.69783e-18	pilus assembly protein	K02664
HTZ78_12155	2.49309	1.83667e-09	PilN domain-containing protein	K02663
HTZ78_12160	1.55582	9.53006e-07	type IV pilus assembly protein PilM	K02662
HTZ78_12165	2.3682	1.66205e-13	hypothetical protein	-
HTZ78_12170	0.818045	0.000411682	S-layer homology domain-containing protein	-
HTZ78_12175	0.204392	0.46251	WecB/TagA/CpsF family glycosyltransferase	K05946
HTZ78_12180	0.330243	0.151115	TolC family protein	K03287
HTZ78_12185	0.905708	0.000252793	gamma-glutamyltransferase	K00681
HTZ78_12190	2.71461	8.35153e-26	FtsW/RodA/SpoVE family cell cycle protein	K03588
HTZ78_12195	-0.288847	0.314228	DUF2808 domain-containing protein	-
HTZ78_12200	-0.45006	0.143619	carbamoyltransferase	K00612
HTZ78_12205	-0.929337	0.000199858	DNA-directed RNA polymerase subunit gamma	K03046
HTZ78_12210	0.420228	0.0709788	peptidase domain-containing ABC transporter	K06147
HTZ78_12215	-0.354812	0.105319	HlyD family efflux transporter periplasmic	-
HTZ78_12220	3.27057	2.4821e-28	ubiquinol-cytochrome c reductase iron-sulfur	K02636
HTZ78_12225	2.31073	1.55256e-14	D-alanyl-D-alanine	K07259
HTZ78_12230	1.90639	5.03639e-11	mannose-1-phosphate guanylyltransferase	K00971
HTZ78_12235	-1.80497	1.9174e-17	23S rRNA (uracil(1939)-C(5))-methyltransferase	K03215
HTZ78_12240	-0.905998	0.00022316	anti-sigma regulatory factor	K04757
HTZ78_12245	0.911614	0.0024884	triacylglycerol lipase	K01046
HTZ78_12250	-0.841622	0.022307	hypothetical protein	-
HTZ78_12255	-0.682409	0.00822075	DUF1868 domain-containing protein	-
HTZ78_12260	-1.55043	0.00015239	glycosyltransferase family 4 protein	-
HTZ78_12265	0.404479	0.136817	magnesium transporter	K06213
HTZ78_12275	-2.13173	2.58414e-17	type II 3-dehydroquinate dehydratase	K03786
HTZ78_12280	0.146053	0.719855	hypothetical protein	-
HTZ78_12285	-0.10002	0.727653	response regulator	K02657
HTZ78_12290	3.66614	NA	response regulator transcription factor	K18325
HTZ78_12295	1.26299	NA	PAS domain S-box protein	K00936
HTZ78_12300	2.2488	4.68521e-13	cobaltochelatase subunit CobN	K02230
HTZ78_12305	-0.866315	0.120111	DUF5615 family PIN-like protein	K00525
HTZ78_12310	-1.16302	0.00459234	DUF433 domain-containing protein	-
HTZ78_12315	0.270188	0.307758	bifunctional aldolase/short-chain dehydrogenase	-
HTZ78_12320	-7.28039	2.54739e-68	electron transporter	-
HTZ78_12325	-2.12049	1.20351e-15	efflux RND transporter periplasmic adaptor	K02005
HTZ78_12330	-1.46408	2.38197e-07	DUF1997 domain-containing protein	K07497
HTZ78_12345	-2.11127	7.62112e-13	Rieske (2Fe-2S) protein	K05710
HTZ78_12350	-5.66608	2.41022e-66	trypsin-like peptidase domain-containing	-
HTZ78_12355	-2.08705	1.62351e-08	DUF29 domain-containing protein	-
HTZ78_12360	-2.22311	1.88135e-06	sugar ABC transporter permease	K17245
HTZ78_12365	0.672154	0.0279336	urea ABC transporter permease subunit UrtC	K11961
HTZ78_12370	1.00788	0.000441463	urea ABC transporter permease subunit UrtB	K11960
HTZ78_12375	1.03133	1.54851e-05	DNA mismatch repair endonuclease MutL	K03572
HTZ78_12380	-1.89747	1.17765e-18	peroxiredoxin	K24158
HTZ78_12385	0.647791	0.0933568	DUF2442 domain-containing protein	-
HTZ78_12390	-2.44167	0.000622873	DUF4160 domain-containing protein	-
HTZ78_12395	-2.08824	7.51093e-08	YbjQ family protein	-
HTZ78_12400	-0.29276	0.436688	DNA-protecting protein DprA	K04096
HTZ78_12405	1.13332	0.000303164	hypothetical protein	-
HTZ78_12410	-0.61914	0.0449643	DUF3531 family protein	-
HTZ78_12415	-1.23245	2.22458e-08	nitrogenase	-
HTZ78_12420	-1.46185	0.000243818	phosphotransferase enzyme family protein	K23983
HTZ78_12425	-1.09856	1.2036e-06	chromosome segregation protein SMC	K03529
HTZ78_12480	2.0669	2.74386e-17	ATP-dependent helicase	K03657
HTZ78_12485	-2.57902	5.22083e-19	hypothetical protein	-
HTZ78_12490	2.12612	1.736e-28	PAS domain S-box protein	K07636
HTZ78_12495	-0.973617	0.000396098	30S ribosomal protein S20	K02968
HTZ78_12500	0.922078	3.4558e-05	TatD family hydrolase	K03424
HTZ78_12505	2.80884	6.85562e-49	DNA-directed RNA polymerase subunit beta	K03043
HTZ78_12510	2.56161	8.14351e-30	DNA-directed RNA polymerase subunit beta''	K03046
HTZ78_12515	0.712918	0.0126215	ComEC/Rec2 family competence protein	K02238
HTZ78_12525	0.246512	0.522061	DNA phosphorothioation-associated putative	-
HTZ78_12550	-2.33694	2.35294e-09	adenosine kinase	-
HTZ78_12555	-0.787861	0.0209608	hypothetical protein	-
HTZ78_12560	-0.513147	0.0792156	phosphorylase	K00988
HTZ78_12565	1.16738	2.93359e-06	uroporphyrinogen decarboxylase	K01599
HTZ78_12570	0.410484	0.0743632	peptidase S8	K14645
HTZ78_12575	0.426902	0.134479	transglycosylase SLT domain-containing protein	K08309
HTZ78_12580	-2.24327	1.36491e-21	HAMP domain-containing histidine kinase	-
HTZ78_12585	0.247836	0.459636	phytoene/squalene synthase family protein	K00801
HTZ78_12590	5.33714	1.44668e-51	carbohydrate ABC transporter permease	K10234
HTZ78_12595	4.6092	5.7769e-43	sugar ABC transporter permease	K10233
HTZ78_12600	3.37533	NA	carbohydrate ABC transporter substrate-binding	K10232
HTZ78_12605	1.34924	2.63283e-09	MBL fold metallo-hydrolase	-
HTZ78_12610	-0.909855	0.00176124	UDP-N-acetylmuramoyl-L-alanyl-D-glutamate--2,	K01928
HTZ78_12615	0.853745	0.00767868	7-cyano-7-deazaguanine synthase QueC	K06920
HTZ78_12620	2.72564	8.52222e-16	3-methyl-2-oxobutanoate	K00606
HTZ78_12625	0.634386	0.0164085	magnesium protoporphyrin IX methyltransferase	K03428
HTZ78_12630	0.560731	0.00671525	RNA-binding protein	-
HTZ78_12635	1.87574	1.30936e-15	hypothetical protein	-
HTZ78_12640	1.02205	0.00266292	NAD(P)H-quinone oxidoreductase subunit F	K05577
HTZ78_12645	1.88417	1.61827e-09	NADH-quinone oxidoreductase subunit M	K05575
HTZ78_12655	1.23093	5.75383e-05	hypothetical protein	-
HTZ78_12660	-1.40417	4.8088e-06	phosphoribosylamine--glycine ligase	K01945
HTZ78_12665	-2.3627	1.71151e-07	TIGR04282 family arsenosugar biosynthesis	K09931
[truncated: 792 more rows]
